# Supplementary material for: Early-twentieth-century cold bias in ocean surface temperature observations
Source: Nature. 2024 Nov 20;635(8039):618–24. doi: 10.1038/s41586-024-08230-1 (PMC11578896; doi:10.1038/s41586-024-08230-1)
Supplement: Supplementary file 3 — Source Data Fig. 1 [file 41586_2024_8230_MOESM3_ESM.csv]

Year	CRUTEM5_panel_a	CRUTEM5_panel_a_int_min2.5	CRUTEM5_panel_a_int_min97.5	HadSST4_panel_a	HadSST4_panel_a_int_min2.5	HadSST4_panel_a_int_min97.5	HadSST4_unadj_panel_a	ClassNMAT_panel_a	CoastalHybridSST_panel_a	CRUTEM5_panel_b	CRUTEM5_panel_b_int_min2.5	CRUTEM5_panel_b_int_min97.5	HadSST4_panel_b	HadSST4_panel_b_int_min2.5	HadSST4_panel_b_int_min97.5	HadSST4_unadj_panel_b	ClassNMAT_panel_b	CoastalHybridSST_panel_b	CRUTEM5_panel_c	CRUTEM5_panel_c_int_min2.5	CRUTEM5_panel_c_int_min97.5	HadSST4_panel_c	HadSST4_panel_c_int_min2.5	HadSST4_panel_c_int_min97.5	HadSST4_unadj_panel_c	ClassNMAT_panel_c	CoastalHybridSST_panel_c	CRUTEM5_panel_d	HadSST4_panel_d	HadSST4_unadj_panel_d	ClassNMAT_panel_d	CoastalHybridSST_panel_d	CRUTEM5_panel_e	CRUTEM5_panel_e_int_min2.5	CRUTEM5_panel_e_int_min97.5	HadSST4_panel_e	HadSST4_panel_e_int_min2.5	HadSST4_panel_e_int_min97.5	HadSST4_unadj_panel_e	ClassNMAT_panel_e	CoastalHybridSST_panel_e	CRUTEM5_panel_f	CRUTEM5_panel_f_int_min2.5	CRUTEM5_panel_f_int_min97.5	HadSST4_panel_f	HadSST4_panel_f_int_min2.5	HadSST4_panel_f_int_min97.5	HadSST4_unadj_panel_f	ClassNMAT_panel_f
1850	4.733	4.642	4.849	4.684	4.571	4.770	4.516	NA	4.864	3.280	3.170	3.390	3.253	3.146	3.324	3.074	NA	3.262	1.951	1.884	2.039	1.918	1.871	1.969	1.926	NA	2.078	0.283	0.286	0.336	NA	0.285	-1.036	-1.146	-0.926	-1.065	-1.172	-0.994	-1.287	NA	-1.054	-2.516	-2.584	-2.426	-2.549	-2.597	-2.499	-2.550	NA
1851	4.819	4.716	4.931	4.812	4.696	4.917	4.644	NA	4.921	3.277	3.167	3.386	3.249	3.143	3.320	3.070	NA	3.252	2.032	1.965	2.110	2.051	2.002	2.111	2.057	NA	2.146	0.292	0.295	0.343	NA	0.294	-1.038	-1.148	-0.929	-1.069	-1.175	-0.997	-1.291	NA	-1.065	-2.446	-2.513	-2.366	-2.427	-2.476	-2.366	-2.425	NA
1852	4.804	4.697	4.929	4.854	4.752	4.957	4.686	NA	4.862	3.272	3.160	3.378	3.242	3.138	3.313	3.062	NA	3.231	2.028	1.959	2.113	2.102	2.047	2.167	2.107	NA	2.107	0.314	0.316	0.360	NA	0.315	-1.042	-1.154	-0.936	-1.075	-1.179	-1.004	-1.298	NA	-1.085	-2.471	-2.544	-2.383	-2.397	-2.453	-2.332	-2.392	NA
1853	4.753	4.611	4.901	4.787	4.685	4.858	4.607	NA	4.692	3.263	3.151	3.367	3.230	3.130	3.301	3.050	NA	3.201	1.989	1.891	2.090	2.044	1.994	2.096	2.041	NA	1.968	0.315	0.317	0.361	NA	0.316	-1.050	-1.161	-0.946	-1.085	-1.185	-1.014	-1.309	NA	-1.113	-2.513	-2.615	-2.409	-2.457	-2.509	-2.406	-2.461	NA
1854	4.781	4.648	4.912	4.712	4.614	4.797	4.532	NA	4.558	3.250	3.141	3.356	3.218	3.120	3.289	3.036	NA	3.165	2.015	1.928	2.116	1.979	1.932	2.031	1.980	NA	1.869	0.297	0.300	0.347	NA	0.299	-1.060	-1.170	-0.954	-1.095	-1.193	-1.024	-1.321	NA	-1.146	-2.471	-2.561	-2.367	-2.508	-2.556	-2.455	-2.510	NA
1855	4.732	4.580	4.850	4.773	4.668	4.876	4.589	NA	4.653	3.238	3.127	3.343	3.205	3.110	3.275	3.020	NA	3.126	1.977	1.885	2.087	2.060	2.006	2.111	2.052	NA	2.004	0.305	0.308	0.353	NA	0.307	-1.070	-1.181	-0.965	-1.105	-1.200	-1.035	-1.335	NA	-1.183	-2.519	-2.613	-2.408	-2.437	-2.492	-2.385	-2.446	NA
1856	4.788	4.645	4.902	4.683	4.593	4.763	4.498	NA	4.620	3.226	3.109	3.329	3.193	3.098	3.261	3.004	NA	3.085	2.050	1.965	2.135	1.979	1.925	2.035	1.978	NA	2.011	0.312	0.314	0.358	NA	0.314	-1.079	-1.196	-0.975	-1.114	-1.209	-1.046	-1.349	NA	-1.221	-2.459	-2.543	-2.370	-2.528	-2.583	-2.471	-2.528	NA
1857	4.662	4.516	4.785	4.520	4.436	4.595	4.332	NA	4.520	3.210	3.095	3.316	3.180	3.087	3.247	2.989	NA	3.046	1.937	1.844	2.029	1.831	1.779	1.883	1.827	NA	1.950	0.316	0.318	0.361	NA	0.318	-1.091	-1.206	-0.985	-1.124	-1.216	-1.056	-1.361	NA	-1.256	-2.578	-2.674	-2.484	-2.684	-2.736	-2.631	-2.684	NA
1858	4.712	4.562	4.840	4.588	4.492	4.670	4.400	NA	4.405	3.196	3.082	3.304	3.168	3.079	3.236	2.975	NA	3.011	2.005	1.907	2.093	1.907	1.862	1.961	1.908	NA	1.870	0.305	0.307	0.353	NA	0.307	-1.102	-1.215	-0.994	-1.132	-1.222	-1.065	-1.372	NA	-1.288	-2.503	-2.602	-2.413	-2.601	-2.646	-2.545	-2.598	NA
1859	4.686	4.544	4.824	4.755	4.666	4.843	4.562	NA	4.349	3.184	3.070	3.294	3.160	3.077	3.227	2.965	NA	2.983	1.995	1.907	2.086	2.080	2.032	2.149	2.081	NA	1.843	0.328	0.330	0.370	NA	0.329	-1.110	-1.224	-1.001	-1.137	-1.220	-1.070	-1.380	NA	-1.313	-2.538	-2.628	-2.446	-2.453	-2.502	-2.383	-2.444	NA
1860	4.624	4.484	4.759	4.730	4.641	4.797	4.537	NA	4.523	3.175	3.058	3.286	3.154	3.074	3.221	2.957	NA	2.961	1.943	1.860	2.034	2.059	2.009	2.126	2.063	NA	2.038	0.323	0.325	0.367	NA	0.324	-1.116	-1.234	-1.006	-1.140	-1.220	-1.073	-1.386	NA	-1.332	-2.589	-2.673	-2.496	-2.471	-2.523	-2.405	-2.460	NA
1861	4.692	4.569	4.798	4.598	4.506	4.673	4.405	NA	4.509	3.167	3.047	3.281	3.154	3.074	3.219	2.953	NA	2.947	2.016	1.940	2.092	1.932	1.882	1.985	1.936	NA	2.038	0.294	0.296	0.345	NA	0.295	-1.123	-1.243	-1.008	-1.139	-1.218	-1.073	-1.388	NA	-1.344	-2.488	-2.567	-2.411	-2.572	-2.624	-2.519	-2.568	NA
1862	4.651	4.532	4.782	4.559	4.464	4.628	4.359	NA	4.310	3.161	3.038	3.279	3.155	3.078	3.219	2.952	NA	2.941	1.990	1.906	2.067	1.887	1.828	1.944	1.890	NA	1.846	0.233	0.236	0.298	NA	0.235	-1.128	-1.250	-1.010	-1.137	-1.213	-1.073	-1.389	NA	-1.349	-2.454	-2.540	-2.372	-2.558	-2.616	-2.500	-2.568	NA
1863	4.677	4.565	4.810	4.629	4.553	4.701	4.430	NA	4.242	3.158	3.026	3.279	3.159	3.086	3.221	2.954	NA	2.942	2.019	1.942	2.107	1.959	1.909	2.005	1.959	NA	1.776	0.235	0.239	0.300	NA	0.237	-1.131	-1.263	-1.010	-1.132	-1.206	-1.071	-1.387	NA	-1.348	-2.427	-2.505	-2.338	-2.488	-2.539	-2.440	-2.500	NA
1864	4.590	4.440	4.729	4.597	4.515	4.669	4.393	NA	4.434	3.157	3.022	3.284	3.166	3.097	3.226	2.959	NA	2.950	1.926	1.838	2.018	1.918	1.868	1.969	1.917	NA	1.960	0.263	0.266	0.322	NA	0.265	-1.134	-1.269	-1.007	-1.128	-1.197	-1.068	-1.384	NA	-1.343	-2.548	-2.635	-2.452	-2.555	-2.604	-2.503	-2.562	NA
1865	4.781	4.627	4.946	4.803	4.734	4.877	4.601	NA	4.780	3.163	3.024	3.288	3.173	3.110	3.234	2.966	NA	2.962	2.117	2.023	2.220	2.116	2.068	2.174	2.119	NA	2.294	0.287	0.290	0.340	NA	0.289	-1.132	-1.270	-1.007	-1.124	-1.188	-1.064	-1.380	NA	-1.334	-2.375	-2.472	-2.271	-2.377	-2.426	-2.318	-2.375	NA
1866	4.615	4.449	4.779	4.823	4.738	4.899	4.613	NA	4.738	3.169	3.028	3.294	3.183	3.122	3.245	2.974	NA	2.978	1.942	1.846	2.055	2.124	2.060	2.189	2.123	NA	2.237	0.313	0.315	0.359	NA	0.314	-1.131	-1.271	-1.006	-1.120	-1.180	-1.057	-1.376	NA	-1.323	-2.570	-2.669	-2.457	-2.389	-2.454	-2.323	-2.387	NA
1867	4.667	4.480	4.834	4.808	4.720	4.873	4.597	NA	4.651	3.175	3.032	3.302	3.192	3.132	3.254	2.982	NA	2.996	1.985	1.879	2.095	2.097	2.045	2.150	2.099	NA	2.131	0.302	0.304	0.351	NA	0.303	-1.131	-1.275	-1.004	-1.117	-1.176	-1.055	-1.372	NA	-1.312	-2.510	-2.618	-2.399	-2.398	-2.452	-2.344	-2.398	NA
1868	4.695	4.534	4.870	4.819	4.747	4.889	4.614	NA	4.596	3.182	3.038	3.320	3.202	3.143	3.264	2.991	NA	3.015	2.009	1.915	2.127	2.104	2.049	2.151	2.107	NA	2.058	0.311	0.313	0.357	NA	0.312	-1.132	-1.275	-0.993	-1.114	-1.173	-1.052	-1.368	NA	-1.300	-2.487	-2.585	-2.367	-2.393	-2.448	-2.346	-2.391	NA
1869	4.785	4.625	4.949	4.724	4.648	4.804	4.515	NA	4.535	3.192	3.052	3.337	3.211	3.153	3.274	3.000	NA	3.034	2.086	2.004	2.193	2.002	1.943	2.053	1.999	NA	1.977	0.311	0.314	0.358	NA	0.313	-1.130	-1.269	-0.984	-1.113	-1.171	-1.049	-1.366	NA	-1.288	-2.404	-2.489	-2.295	-2.488	-2.547	-2.434	-2.494	NA
1870	4.668	4.522	4.809	4.688	4.625	4.761	4.476	NA	4.490	3.200	3.060	3.345	3.220	3.163	3.286	3.008	NA	3.053	1.960	1.882	2.040	1.954	1.909	2.006	1.951	NA	1.914	0.302	0.305	0.351	NA	0.304	-1.129	-1.269	-0.984	-1.111	-1.169	-1.045	-1.363	NA	-1.277	-2.513	-2.593	-2.431	-2.520	-2.565	-2.468	-2.529	NA
1871	4.592	4.451	4.747	4.680	4.616	4.761	4.479	NA	4.556	3.211	3.072	3.352	3.229	3.172	3.294	3.016	NA	3.071	1.880	1.798	1.962	1.936	1.888	1.994	1.947	NA	1.961	0.333	0.335	0.374	NA	0.334	-1.125	-1.264	-0.984	-1.109	-1.166	-1.044	-1.361	NA	-1.266	-2.617	-2.700	-2.533	-2.560	-2.609	-2.501	-2.551	NA
1872	4.696	4.557	4.848	4.757	4.702	4.835	4.544	NA	4.643	3.220	3.081	3.359	3.237	3.181	3.301	3.022	NA	3.088	1.963	1.883	2.052	2.006	1.968	2.059	2.006	NA	2.031	0.340	0.342	0.379	NA	0.341	-1.121	-1.260	-0.982	-1.107	-1.162	-1.042	-1.359	NA	-1.254	-2.534	-2.618	-2.446	-2.492	-2.532	-2.437	-2.493	NA
1873	4.782	4.644	4.921	4.661	4.581	4.736	4.446	NA	4.596	3.228	3.089	3.365	3.242	3.190	3.309	3.027	NA	3.104	2.044	1.971	2.126	1.905	1.854	1.958	1.903	NA	1.968	0.318	0.321	0.363	NA	0.320	-1.116	-1.256	-0.979	-1.104	-1.157	-1.037	-1.356	NA	-1.242	-2.429	-2.504	-2.344	-2.569	-2.622	-2.515	-2.578	NA
1874	4.705	4.556	4.850	4.539	4.474	4.615	4.324	NA	4.467	3.235	3.092	3.370	3.248	3.199	3.316	3.030	NA	3.119	1.961	1.879	2.049	1.778	1.732	1.825	1.778	NA	1.825	0.325	0.327	0.368	NA	0.326	-1.110	-1.253	-0.975	-1.100	-1.148	-1.031	-1.353	NA	-1.228	-2.519	-2.602	-2.429	-2.702	-2.750	-2.655	-2.707	NA
1875	4.665	4.523	4.834	4.725	4.652	4.824	4.505	NA	4.591	3.239	3.098	3.378	3.250	3.205	3.318	3.031	NA	3.132	1.916	1.843	2.002	1.961	1.912	2.016	1.958	NA	1.936	0.333	0.335	0.374	NA	0.334	-1.103	-1.245	-0.964	-1.095	-1.140	-1.027	-1.350	NA	-1.212	-2.573	-2.648	-2.484	-2.530	-2.579	-2.473	-2.535	NA
1876	4.704	4.557	4.859	4.595	4.531	4.663	4.375	NA	4.430	3.243	3.099	3.383	3.252	3.205	3.316	3.029	NA	3.143	1.954	1.884	2.045	1.832	1.788	1.875	1.830	NA	1.764	0.335	0.337	0.376	NA	0.336	-1.094	-1.238	-0.954	-1.087	-1.134	-1.023	-1.348	NA	-1.195	-2.544	-2.616	-2.451	-2.666	-2.711	-2.622	-2.669	NA
1877	4.857	4.709	5.002	5.009	4.953	5.092	4.790	NA	4.788	3.241	3.095	3.383	3.249	3.201	3.314	3.025	NA	3.152	2.104	2.036	2.202	2.245	2.208	2.300	2.249	NA	2.113	0.346	0.348	0.384	NA	0.347	-1.087	-1.233	-0.945	-1.081	-1.129	-1.017	-1.346	NA	-1.178	-2.414	-2.485	-2.312	-2.273	-2.309	-2.216	-2.265	NA
1878	4.991	4.831	5.146	5.040	4.980	5.112	4.822	NA	4.895	3.233	3.087	3.373	3.244	3.195	3.308	3.016	NA	3.158	2.250	2.169	2.338	2.281	2.238	2.329	2.289	NA	2.214	0.338	0.340	0.378	NA	0.339	-1.083	-1.229	-0.943	-1.075	-1.124	-1.010	-1.345	NA	-1.160	-2.272	-2.354	-2.182	-2.240	-2.285	-2.191	-2.227	NA
1879	4.638	4.480	4.786	4.703	4.648	4.781	4.477	NA	4.671	3.222	3.071	3.356	3.235	3.187	3.300	3.004	NA	3.161	1.911	1.825	1.990	1.953	1.912	2.003	1.957	NA	1.986	0.332	0.335	0.374	NA	0.334	-1.080	-1.230	-0.946	-1.070	-1.118	-1.005	-1.347	NA	-1.142	-2.619	-2.707	-2.538	-2.577	-2.620	-2.524	-2.566	NA
1880	4.692	4.526	4.837	4.698	4.639	4.770	4.465	4.895	4.678	3.210	3.052	3.340	3.224	3.174	3.290	2.988	3.439	3.162	1.979	1.898	2.060	1.960	1.918	2.010	1.960	1.956	1.993	0.330	0.332	0.372	0.388	0.331	-1.076	-1.234	-0.946	-1.065	-1.114	-0.999	-1.350	-0.891	-1.126	-2.564	-2.648	-2.481	-2.582	-2.626	-2.531	-2.572	-2.602
1881	4.834	4.659	4.975	4.796	4.728	4.865	4.557	5.028	4.829	3.193	3.035	3.324	3.209	3.157	3.273	2.969	3.434	3.159	2.139	2.054	2.212	2.070	2.023	2.120	2.071	2.094	2.146	0.336	0.338	0.376	0.392	0.337	-1.077	-1.235	-0.945	-1.063	-1.115	-0.999	-1.357	-0.895	-1.112	-2.428	-2.515	-2.354	-2.495	-2.544	-2.445	-2.479	-2.470
1882	4.640	4.475	4.792	4.720	4.656	4.797	4.480	4.865	4.756	3.172	3.016	3.309	3.192	3.138	3.255	2.948	3.425	3.154	1.965	1.889	2.035	2.011	1.967	2.067	2.015	1.940	2.079	0.324	0.326	0.367	0.385	0.326	-1.081	-1.237	-0.944	-1.064	-1.118	-1.001	-1.366	-0.902	-1.101	-2.606	-2.685	-2.533	-2.559	-2.604	-2.502	-2.538	-2.618
1883	4.619	4.461	4.774	4.682	4.615	4.753	4.433	4.906	4.644	3.152	2.995	3.294	3.175	3.118	3.237	2.925	3.412	3.146	1.965	1.892	2.048	1.993	1.949	2.046	1.991	1.994	1.974	0.305	0.307	0.353	0.372	0.306	-1.087	-1.244	-0.945	-1.067	-1.124	-1.005	-1.378	-0.913	-1.094	-2.600	-2.676	-2.514	-2.572	-2.618	-2.519	-2.558	-2.553
1884	4.471	4.308	4.628	4.583	4.519	4.656	4.335	4.900	4.506	3.134	2.980	3.279	3.156	3.097	3.218	2.902	3.396	3.137	1.837	1.757	1.911	1.917	1.878	1.964	1.917	2.004	1.845	0.025	0.031	0.142	0.188	0.029	-1.093	-1.247	-0.948	-1.075	-1.133	-1.012	-1.392	-0.927	-1.092	-2.462	-2.543	-2.385	-2.384	-2.424	-2.336	-2.431	-2.362
1885	4.568	4.402	4.718	4.646	4.575	4.726	4.391	4.978	4.638	3.116	2.967	3.265	3.137	3.075	3.200	2.879	3.377	3.127	1.943	1.865	2.021	1.998	1.959	2.046	1.996	2.100	1.987	0.063	0.069	0.171	0.213	0.067	-1.102	-1.252	-0.954	-1.086	-1.147	-1.023	-1.409	-0.944	-1.093	-2.402	-2.482	-2.320	-2.348	-2.389	-2.300	-2.387	-2.291
1886	4.629	4.479	4.796	4.622	4.552	4.692	4.365	4.994	4.671	3.100	2.954	3.252	3.118	3.056	3.182	2.858	3.358	3.118	2.026	1.954	2.111	1.991	1.950	2.042	1.991	2.136	2.029	0.146	0.151	0.233	0.268	0.149	-1.115	-1.260	-0.963	-1.100	-1.162	-1.036	-1.427	-0.964	-1.099	-2.406	-2.480	-2.319	-2.442	-2.483	-2.389	-2.458	-2.310
1887	4.469	4.308	4.636	4.527	4.456	4.605	4.263	4.745	4.522	3.091	2.941	3.247	3.102	3.039	3.167	2.839	3.338	3.109	1.872	1.789	1.959	1.912	1.866	1.962	1.908	1.907	1.889	0.186	0.190	0.264	0.294	0.189	-1.124	-1.274	-0.968	-1.116	-1.180	-1.052	-1.446	-0.985	-1.108	-2.599	-2.685	-2.510	-2.560	-2.607	-2.509	-2.570	-2.564
1888	4.652	4.499	4.831	4.620	4.542	4.696	4.362	4.751	4.675	3.087	2.932	3.245	3.090	3.024	3.154	2.824	3.319	3.103	2.061	1.991	2.147	2.018	1.974	2.061	2.022	1.931	2.048	0.229	0.232	0.295	0.322	0.231	-1.132	-1.288	-0.974	-1.133	-1.199	-1.069	-1.465	-1.006	-1.119	-2.448	-2.521	-2.360	-2.492	-2.536	-2.447	-2.485	-2.565
1889	4.784	4.627	4.950	4.747	4.679	4.828	4.486	4.828	4.792	3.086	2.926	3.246	3.080	3.014	3.148	2.812	3.302	3.099	2.192	2.119	2.270	2.154	2.113	2.208	2.157	2.026	2.169	0.269	0.272	0.326	0.348	0.271	-1.142	-1.302	-0.982	-1.151	-1.218	-1.084	-1.483	-1.028	-1.131	-2.348	-2.424	-2.269	-2.386	-2.428	-2.331	-2.373	-2.492
1890	4.563	4.404	4.734	4.486	4.413	4.555	4.224	4.609	4.540	3.088	2.925	3.250	3.073	3.007	3.145	2.804	3.287	3.099	1.969	1.903	2.048	1.899	1.861	1.949	1.903	1.822	1.917	0.268	0.271	0.325	0.348	0.270	-1.152	-1.315	-0.990	-1.170	-1.236	-1.099	-1.500	-1.050	-1.143	-2.559	-2.628	-2.479	-2.629	-2.667	-2.578	-2.618	-2.689
1891	4.640	4.478	4.806	4.613	4.533	4.686	4.351	4.786	4.738	3.093	2.934	3.259	3.068	3.000	3.141	2.800	3.273	3.102	2.041	1.962	2.125	2.030	1.989	2.072	2.035	2.013	2.112	0.230	0.233	0.296	0.322	0.232	-1.161	-1.320	-0.995	-1.189	-1.257	-1.116	-1.515	-1.071	-1.153	-2.434	-2.515	-2.348	-2.446	-2.488	-2.403	-2.447	-2.466
1892	4.588	4.425	4.747	4.464	4.389	4.545	4.201	4.668	4.553	3.103	2.950	3.271	3.067	2.996	3.143	2.798	3.261	3.109	1.975	1.908	2.055	1.882	1.844	1.931	1.887	1.906	1.920	0.260	0.263	0.319	0.342	0.262	-1.166	-1.319	-0.998	-1.205	-1.276	-1.128	-1.528	-1.091	-1.161	-2.517	-2.584	-2.435	-2.610	-2.648	-2.559	-2.606	-2.585
1893	4.515	4.357	4.677	4.484	4.398	4.562	4.220	4.629	4.531	3.116	2.967	3.288	3.067	2.992	3.145	2.798	3.250	3.120	1.895	1.820	1.971	1.901	1.857	1.945	1.905	1.879	1.888	0.288	0.291	0.340	0.361	0.290	-1.168	-1.317	-0.996	-1.220	-1.294	-1.142	-1.539	-1.110	-1.166	-2.610	-2.686	-2.532	-2.603	-2.649	-2.558	-2.598	-2.623
1894	4.533	4.378	4.691	4.449	4.368	4.539	4.187	4.681	4.517	3.130	2.980	3.306	3.067	2.989	3.148	2.800	3.238	3.133	1.896	1.829	1.975	1.867	1.827	1.914	1.871	1.943	1.861	0.314	0.316	0.360	0.378	0.315	-1.167	-1.318	-0.991	-1.234	-1.311	-1.152	-1.548	-1.129	-1.166	-2.619	-2.689	-2.538	-2.648	-2.691	-2.601	-2.641	-2.568
1895	4.591	4.429	4.773	4.540	4.452	4.625	4.277	4.756	4.597	3.146	2.994	3.325	3.067	2.988	3.151	2.800	3.225	3.149	1.942	1.866	2.027	1.960	1.919	2.005	1.960	2.031	1.925	0.328	0.330	0.370	0.387	0.329	-1.163	-1.316	-0.984	-1.245	-1.324	-1.161	-1.556	-1.148	-1.162	-2.576	-2.654	-2.490	-2.558	-2.601	-2.513	-2.554	-2.483
1896	4.707	4.557	4.906	4.750	4.665	4.844	4.481	4.831	4.774	3.163	3.008	3.344	3.066	2.985	3.149	2.799	3.210	3.166	2.046	1.964	2.122	2.169	2.132	2.219	2.165	2.120	2.085	0.337	0.339	0.377	0.393	0.338	-1.156	-1.311	-0.974	-1.255	-1.336	-1.172	-1.564	-1.168	-1.154	-2.472	-2.556	-2.394	-2.349	-2.387	-2.298	-2.349	-2.394
1897	4.758	4.589	4.947	4.708	4.619	4.788	4.436	4.774	4.774	3.177	3.021	3.360	3.062	2.979	3.143	2.795	3.191	3.183	2.075	1.994	2.162	2.136	2.087	2.179	2.124	2.083	2.067	0.335	0.337	0.376	0.392	0.337	-1.147	-1.303	-0.964	-1.264	-1.348	-1.183	-1.572	-1.190	-1.142	-2.435	-2.521	-2.349	-2.375	-2.425	-2.331	-2.385	-2.427
1898	4.634	4.464	4.829	4.484	4.391	4.571	4.214	4.605	4.624	3.188	3.032	3.372	3.055	2.969	3.136	2.787	3.169	3.199	1.939	1.860	2.025	1.918	1.877	1.964	1.911	1.936	1.902	0.343	0.345	0.382	0.397	0.344	-1.138	-1.295	-0.955	-1.273	-1.360	-1.193	-1.582	-1.214	-1.129	-2.579	-2.659	-2.489	-2.599	-2.640	-2.552	-2.602	-2.578
1899	4.729	4.563	4.926	4.622	4.530	4.719	4.350	4.688	4.764	3.200	3.042	3.381	3.043	2.954	3.121	2.774	3.142	3.213	2.024	1.944	2.100	2.069	2.026	2.119	2.059	2.045	2.027	0.341	0.343	0.380	0.395	0.342	-1.126	-1.284	-0.944	-1.285	-1.374	-1.207	-1.594	-1.240	-1.114	-2.491	-2.573	-2.412	-2.447	-2.489	-2.395	-2.452	-2.468
1900	4.857	4.700	5.047	4.720	4.634	4.815	4.451	4.778	4.885	3.209	3.052	3.390	3.026	2.936	3.104	2.757	3.112	3.224	2.147	2.070	2.228	2.184	2.146	2.233	2.178	2.165	2.137	0.341	0.343	0.380	0.396	0.342	-1.112	-1.270	-0.932	-1.298	-1.388	-1.220	-1.609	-1.268	-1.099	-2.372	-2.452	-2.290	-2.335	-2.374	-2.285	-2.337	-2.350
1901	4.816	4.674	5.000	4.574	4.487	4.656	4.308	4.754	4.859	3.214	3.061	3.395	3.006	2.915	3.082	2.735	3.080	3.232	2.099	2.038	2.176	2.060	2.015	2.103	2.057	2.173	2.104	0.343	0.345	0.382	0.397	0.345	-1.102	-1.254	-0.921	-1.312	-1.403	-1.236	-1.627	-1.297	-1.085	-2.428	-2.492	-2.350	-2.468	-2.513	-2.424	-2.464	-2.347
1902	4.738	4.595	4.921	4.485	4.387	4.582	4.212	4.602	4.838	3.217	3.069	3.397	2.980	2.892	3.060	2.708	3.047	3.236	2.016	1.956	2.100	1.989	1.951	2.029	1.988	2.055	2.078	0.324	0.327	0.368	0.385	0.326	-1.091	-1.240	-0.911	-1.330	-1.419	-1.251	-1.647	-1.326	-1.074	-2.500	-2.562	-2.413	-2.527	-2.565	-2.485	-2.525	-2.457
1903	4.649	4.514	4.816	4.352	4.250	4.440	4.087	4.418	4.695	3.217	3.068	3.396	2.956	2.869	3.038	2.680	3.014	3.236	1.928	1.859	1.998	1.885	1.841	1.926	1.891	1.903	1.935	0.164	0.169	0.247	0.280	0.167	-1.083	-1.232	-0.904	-1.346	-1.434	-1.265	-1.670	-1.354	-1.065	-2.437	-2.507	-2.364	-2.481	-2.525	-2.439	-2.506	-2.508
1904	4.594	4.444	4.774	4.296	4.196	4.384	4.030	4.369	4.678	3.215	3.072	3.397	2.932	2.850	3.016	2.649	2.984	3.234	1.870	1.799	1.951	1.848	1.808	1.895	1.864	1.885	1.921	0.208	0.212	0.280	0.309	0.211	-1.077	-1.220	-0.895	-1.363	-1.445	-1.279	-1.694	-1.379	-1.059	-2.548	-2.620	-2.464	-2.569	-2.612	-2.522	-2.573	-2.561
1905	4.751	4.608	4.923	4.473	4.377	4.563	4.205	4.406	4.810	3.213	3.076	3.399	2.908	2.833	2.995	2.619	2.959	3.229	2.031	1.955	2.106	2.047	1.998	2.101	2.070	1.947	2.058	0.257	0.260	0.317	0.340	0.259	-1.071	-1.208	-0.885	-1.379	-1.454	-1.293	-1.718	-1.399	-1.057	-2.442	-2.521	-2.363	-2.426	-2.476	-2.371	-2.409	-2.535
1906	4.812	4.657	4.997	4.533	4.436	4.622	4.268	4.525	4.850	3.212	3.080	3.398	2.886	2.813	2.976	2.591	2.941	3.223	2.092	2.019	2.174	2.129	2.079	2.179	2.160	2.084	2.103	0.278	0.281	0.332	0.354	0.280	-1.066	-1.199	-0.880	-1.395	-1.468	-1.305	-1.742	-1.414	-1.057	-2.406	-2.483	-2.323	-2.371	-2.422	-2.319	-2.339	-2.415
1907	4.597	4.459	4.780	4.364	4.286	4.468	4.085	4.374	4.696	3.209	3.080	3.393	2.869	2.806	2.962	2.566	2.931	3.217	1.881	1.808	1.957	1.985	1.939	2.028	2.002	1.942	1.956	0.272	0.275	0.328	0.350	0.274	-1.065	-1.194	-0.881	-1.408	-1.472	-1.315	-1.764	-1.421	-1.059	-2.616	-2.691	-2.538	-2.512	-2.560	-2.469	-2.496	-2.555
1908	4.649	4.514	4.826	4.303	4.236	4.403	4.005	4.331	4.661	3.209	3.080	3.389	2.857	2.803	2.950	2.546	2.931	3.211	1.933	1.869	2.011	1.935	1.897	1.977	1.943	1.900	1.926	0.293	0.296	0.344	0.364	0.295	-1.064	-1.193	-0.883	-1.418	-1.472	-1.326	-1.783	-1.421	-1.063	-2.587	-2.654	-2.506	-2.585	-2.625	-2.542	-2.573	-2.613
1909	4.707	4.570	4.875	4.254	4.197	4.351	3.925	4.327	4.598	3.211	3.082	3.386	2.852	2.795	2.947	2.531	2.940	3.206	1.988	1.905	2.063	1.887	1.853	1.936	1.878	1.888	1.868	0.312	0.314	0.358	0.376	0.313	-1.062	-1.191	-0.887	-1.425	-1.481	-1.329	-1.798	-1.412	-1.068	-2.550	-2.635	-2.474	-2.651	-2.685	-2.601	-2.652	-2.637
1910	4.673	4.541	4.849	4.257	4.190	4.349	3.909	4.355	4.640	3.212	3.082	3.384	2.854	2.792	2.950	2.522	2.958	3.204	1.952	1.879	2.034	1.884	1.844	1.926	1.870	1.897	1.913	0.313	0.315	0.359	0.377	0.314	-1.064	-1.194	-0.893	-1.425	-1.487	-1.329	-1.809	-1.396	-1.074	-2.584	-2.660	-2.501	-2.652	-2.692	-2.608	-2.657	-2.626
1911	4.698	4.566	4.876	4.249	4.182	4.331	3.890	4.334	4.614	3.216	3.088	3.383	2.862	2.799	2.958	2.520	2.983	3.204	1.976	1.899	2.054	1.871	1.828	1.911	1.853	1.850	1.886	0.336	0.338	0.376	0.392	0.337	-1.066	-1.194	-0.899	-1.423	-1.486	-1.327	-1.816	-1.374	-1.079	-2.578	-2.657	-2.497	-2.682	-2.726	-2.641	-2.687	-2.685
1912	4.713	4.570	4.886	4.427	4.353	4.524	4.068	4.489	4.776	3.221	3.094	3.384	2.875	2.813	2.969	2.523	3.015	3.207	1.987	1.912	2.068	2.037	1.998	2.082	2.029	1.973	2.046	0.256	0.259	0.316	0.340	0.258	-1.069	-1.195	-0.906	-1.417	-1.480	-1.324	-1.818	-1.347	-1.085	-2.480	-2.558	-2.396	-2.429	-2.470	-2.383	-2.446	-2.505
1913	4.725	4.586	4.884	4.363	4.296	4.444	3.993	4.468	4.709	3.227	3.097	3.390	2.893	2.828	2.980	2.532	3.052	3.212	1.990	1.913	2.064	1.954	1.911	1.996	1.945	1.916	1.973	0.222	0.225	0.290	0.317	0.224	-1.073	-1.203	-0.910	-1.409	-1.475	-1.322	-1.817	-1.317	-1.090	-2.432	-2.511	-2.355	-2.469	-2.512	-2.426	-2.496	-2.533
1914	4.892	4.764	5.057	4.593	4.514	4.692	4.220	4.841	4.917	3.235	3.101	3.397	2.913	2.845	2.999	2.545	3.089	3.219	2.157	2.087	2.232	2.165	2.132	2.215	2.158	2.251	2.175	0.260	0.263	0.319	0.342	0.262	-1.077	-1.210	-0.915	-1.401	-1.469	-1.314	-1.813	-1.287	-1.094	-2.292	-2.365	-2.215	-2.284	-2.319	-2.234	-2.303	-2.215
1915	4.967	4.834	5.155	4.709	4.621	4.810	4.330	4.913	4.991	3.241	3.107	3.405	2.935	2.865	3.020	2.561	3.127	3.228	2.224	2.162	2.304	2.259	2.219	2.307	2.253	2.286	2.240	0.304	0.306	0.352	0.371	0.306	-1.083	-1.217	-0.920	-1.392	-1.462	-1.307	-1.807	-1.258	-1.098	-2.255	-2.319	-2.172	-2.221	-2.261	-2.172	-2.232	-2.201
1916	4.737	4.603	4.919	4.469	4.387	4.561	4.085	4.603	4.751	3.245	3.110	3.413	2.956	2.885	3.040	2.579	3.162	3.238	1.988	1.922	2.070	1.998	1.957	2.056	1.989	1.941	1.990	0.332	0.334	0.373	0.390	0.333	-1.093	-1.228	-0.925	-1.384	-1.455	-1.301	-1.799	-1.232	-1.101	-2.506	-2.573	-2.421	-2.496	-2.538	-2.436	-2.506	-2.555
1917	4.555	4.422	4.722	4.351	4.265	4.434	3.970	4.638	4.575	3.253	3.114	3.422	2.978	2.906	3.060	2.598	3.192	3.249	1.801	1.732	1.873	1.858	1.811	1.911	1.856	1.945	1.802	0.358	0.360	0.393	0.407	0.360	-1.100	-1.239	-0.931	-1.376	-1.449	-1.295	-1.791	-1.211	-1.104	-2.705	-2.776	-2.629	-2.648	-2.695	-2.592	-2.648	-2.559
1918	4.637	4.507	4.794	4.508	4.433	4.602	4.129	4.773	4.749	3.261	3.119	3.429	2.999	2.926	3.079	2.616	3.217	3.262	1.872	1.804	1.942	1.993	1.954	2.052	1.996	2.056	1.964	0.389	0.391	0.417	0.427	0.390	-1.105	-1.248	-0.937	-1.370	-1.443	-1.290	-1.783	-1.195	-1.106	-2.650	-2.722	-2.578	-2.529	-2.569	-2.470	-2.521	-2.459
1919	4.804	4.671	4.959	4.562	4.492	4.661	4.180	4.860	4.819	3.267	3.124	3.434	3.018	2.946	3.097	2.634	3.236	3.275	2.030	1.963	2.098	2.031	1.981	2.086	2.030	2.124	2.021	0.401	0.402	0.426	0.435	0.402	-1.113	-1.257	-0.946	-1.364	-1.436	-1.285	-1.776	-1.185	-1.106	-2.491	-2.560	-2.421	-2.490	-2.540	-2.433	-2.486	-2.390
1920	4.782	4.645	4.924	4.581	4.512	4.694	4.199	4.754	4.839	3.272	3.130	3.438	3.035	2.964	3.115	2.650	3.248	3.288	2.002	1.929	2.068	2.033	1.994	2.085	2.033	2.005	2.028	0.405	0.406	0.428	0.438	0.406	-1.121	-1.263	-0.955	-1.360	-1.430	-1.280	-1.770	-1.181	-1.106	-2.509	-2.586	-2.440	-2.479	-2.519	-2.424	-2.476	-2.503
1921	4.821	4.694	4.984	4.597	4.528	4.702	4.217	4.733	4.828	3.278	3.137	3.443	3.051	2.978	3.135	2.664	3.255	3.302	2.036	1.978	2.114	2.032	1.994	2.079	2.037	1.978	2.003	0.422	0.423	0.441	0.449	0.422	-1.127	-1.268	-0.962	-1.354	-1.428	-1.271	-1.765	-1.182	-1.104	-2.481	-2.541	-2.402	-2.485	-2.524	-2.437	-2.476	-2.534
1922	4.764	4.638	4.937	4.487	4.414	4.590	4.108	4.652	4.771	3.285	3.144	3.447	3.066	2.989	3.153	2.676	3.257	3.316	1.977	1.911	2.052	1.907	1.870	1.968	1.916	1.895	1.931	0.416	0.417	0.437	0.445	0.417	-1.130	-1.270	-0.968	-1.350	-1.427	-1.263	-1.760	-1.187	-1.100	-2.524	-2.593	-2.448	-2.594	-2.632	-2.532	-2.585	-2.607
1923	4.772	4.629	4.933	4.528	4.442	4.640	4.150	4.678	4.830	3.292	3.153	3.454	3.077	3.000	3.170	2.687	3.255	3.330	1.973	1.904	2.047	1.939	1.900	1.976	1.947	1.923	1.976	0.414	0.415	0.435	0.444	0.415	-1.132	-1.271	-0.970	-1.347	-1.425	-1.255	-1.756	-1.195	-1.094	-2.517	-2.589	-2.440	-2.551	-2.591	-2.514	-2.546	-2.571
1924	4.811	4.673	4.961	4.525	4.439	4.637	4.143	4.654	4.856	3.297	3.164	3.460	3.089	3.014	3.186	2.696	3.250	3.344	2.006	1.930	2.085	1.923	1.882	1.957	1.930	1.903	1.988	0.413	0.414	0.434	0.443	0.413	-1.134	-1.267	-0.972	-1.343	-1.418	-1.246	-1.752	-1.204	-1.087	-2.475	-2.553	-2.394	-2.558	-2.601	-2.523	-2.556	-2.585
1925	4.807	4.680	4.958	4.609	4.529	4.710	4.222	4.718	4.938	3.303	3.174	3.461	3.101	3.022	3.203	2.705	3.245	3.359	1.991	1.912	2.069	1.992	1.958	2.039	2.000	1.973	2.055	0.411	0.412	0.433	0.441	0.412	-1.135	-1.264	-0.977	-1.338	-1.416	-1.236	-1.748	-1.214	-1.079	-2.482	-2.562	-2.402	-2.482	-2.516	-2.433	-2.479	-2.510
1926	4.944	4.801	5.107	4.784	4.697	4.898	4.402	4.858	5.053	3.312	3.183	3.463	3.112	3.031	3.219	2.715	3.241	3.375	2.121	2.039	2.212	2.156	2.124	2.200	2.171	2.116	2.155	0.430	0.431	0.447	0.454	0.430	-1.131	-1.260	-0.980	-1.332	-1.413	-1.225	-1.742	-1.222	-1.069	-2.365	-2.451	-2.272	-2.330	-2.363	-2.284	-2.319	-2.375
1927	4.829	4.692	4.995	4.657	4.576	4.760	4.280	4.764	4.937	3.320	3.196	3.467	3.125	3.043	3.236	2.726	3.238	3.391	2.003	1.918	2.101	2.017	1.975	2.058	2.038	2.025	2.022	0.455	0.456	0.466	0.471	0.456	-1.128	-1.252	-0.981	-1.323	-1.406	-1.213	-1.735	-1.227	-1.057	-2.504	-2.592	-2.405	-2.490	-2.533	-2.448	-2.468	-2.480
1928	4.873	4.730	5.042	4.659	4.586	4.766	4.278	4.758	4.930	3.328	3.212	3.470	3.139	3.057	3.253	2.740	3.239	3.409	2.035	1.944	2.139	2.005	1.962	2.046	2.022	2.019	1.997	0.461	0.462	0.471	0.475	0.462	-1.124	-1.240	-0.981	-1.313	-1.396	-1.200	-1.724	-1.229	-1.043	-2.475	-2.568	-2.368	-2.504	-2.547	-2.462	-2.486	-2.487
1929	4.726	4.584	4.899	4.559	4.476	4.665	4.175	4.673	4.832	3.337	3.230	3.471	3.156	3.071	3.270	2.757	3.244	3.427	1.884	1.788	1.996	1.890	1.847	1.926	1.901	1.929	1.882	0.432	0.433	0.449	0.455	0.432	-1.118	-1.226	-0.984	-1.300	-1.385	-1.186	-1.709	-1.227	-1.029	-2.592	-2.691	-2.477	-2.587	-2.630	-2.548	-2.581	-2.556
1930	4.884	4.804	4.985	4.749	4.672	4.875	4.376	4.792	4.994	3.350	3.247	3.475	3.176	3.089	3.291	2.780	3.253	3.446	2.030	1.986	2.078	2.062	2.025	2.112	2.079	2.039	2.024	0.433	0.433	0.449	0.456	0.433	-1.109	-1.212	-0.984	-1.284	-1.371	-1.169	-1.689	-1.220	-1.013	-2.444	-2.489	-2.392	-2.412	-2.450	-2.361	-2.400	-2.443
1931	4.932	4.849	5.016	4.816	4.724	4.934	4.433	4.824	4.980	3.362	3.267	3.481	3.198	3.113	3.312	2.808	3.267	3.467	2.061	2.013	2.119	2.108	2.059	2.148	2.109	2.057	1.989	0.456	0.457	0.467	0.471	0.456	-1.100	-1.196	-0.982	-1.266	-1.350	-1.151	-1.664	-1.209	-0.996	-2.433	-2.483	-2.372	-2.385	-2.436	-2.344	-2.386	-2.439
1932	4.886	4.814	4.967	4.766	4.687	4.872	4.383	4.728	4.936	3.377	3.290	3.486	3.222	3.140	3.336	2.842	3.286	3.487	2.002	1.950	2.062	2.030	1.987	2.069	2.024	1.942	1.925	0.461	0.462	0.471	0.474	0.461	-1.089	-1.176	-0.980	-1.245	-1.326	-1.130	-1.632	-1.192	-0.979	-2.492	-2.546	-2.430	-2.465	-2.509	-2.425	-2.472	-2.554
1933	4.754	4.683	4.837	4.621	4.545	4.725	4.261	4.715	4.876	3.391	3.315	3.493	3.250	3.172	3.358	2.883	3.308	3.508	1.857	1.800	1.914	1.860	1.824	1.904	1.862	1.906	1.845	0.462	0.462	0.471	0.475	0.462	-1.078	-1.155	-0.977	-1.220	-1.298	-1.112	-1.594	-1.172	-0.962	-2.635	-2.695	-2.576	-2.633	-2.669	-2.587	-2.633	-2.589
1934	4.896	4.822	4.983	4.719	4.646	4.824	4.371	4.812	5.044	3.405	3.336	3.501	3.278	3.203	3.385	2.930	3.335	3.528	1.983	1.921	2.059	1.928	1.894	1.972	1.924	1.977	1.993	0.453	0.454	0.465	0.469	0.454	-1.068	-1.137	-0.973	-1.196	-1.270	-1.089	-1.549	-1.148	-0.945	-2.498	-2.562	-2.419	-2.553	-2.587	-2.508	-2.561	-2.510
1935	4.850	4.784	4.930	4.731	4.654	4.845	4.387	4.801	5.038	3.420	3.357	3.508	3.308	3.234	3.414	2.983	3.363	3.546	1.922	1.858	1.994	1.909	1.869	1.949	1.887	1.938	1.968	0.458	0.459	0.468	0.473	0.459	-1.057	-1.119	-0.968	-1.169	-1.243	-1.063	-1.500	-1.122	-0.931	-2.560	-2.626	-2.485	-2.573	-2.613	-2.532	-2.599	-2.550
1936	4.893	4.828	4.967	4.807	4.736	4.908	4.461	4.859	5.131	3.435	3.376	3.515	3.339	3.262	3.442	3.039	3.391	3.561	1.951	1.878	2.023	1.954	1.907	2.002	1.905	1.967	2.046	0.495	0.495	0.496	0.497	0.495	-1.045	-1.104	-0.965	-1.141	-1.218	-1.038	-1.446	-1.095	-0.919	-2.564	-2.639	-2.488	-2.561	-2.607	-2.512	-2.606	-2.543
1937	4.986	4.921	5.060	4.915	4.838	5.030	4.573	4.963	5.217	3.449	3.392	3.521	3.371	3.292	3.474	3.098	3.419	3.573	2.030	1.959	2.107	2.033	1.974	2.100	1.958	2.044	2.120	0.500	0.500	0.500	0.500	0.500	-1.035	-1.091	-0.963	-1.113	-1.192	-1.010	-1.390	-1.070	-0.910	-2.487	-2.561	-2.407	-2.483	-2.543	-2.416	-2.554	-2.468
1938	5.040	4.981	5.111	4.870	4.791	4.973	4.543	4.914	5.122	3.462	3.409	3.528	3.397	3.311	3.503	3.156	3.444	3.581	2.076	1.997	2.146	1.961	1.886	2.032	1.870	1.970	2.017	0.491	0.491	0.493	0.494	0.491	-1.025	-1.077	-0.958	-1.089	-1.176	-0.984	-1.334	-1.047	-0.905	-2.428	-2.511	-2.355	-2.544	-2.619	-2.472	-2.633	-2.533
1939	4.959	4.900	5.033	4.899	4.811	5.004	4.625	4.904	5.131	3.473	3.421	3.535	3.424	3.329	3.529	3.213	3.465	3.584	1.983	1.903	2.061	1.972	1.886	2.060	1.896	1.940	2.023	0.500	0.500	0.500	0.500	0.500	-1.017	-1.068	-0.955	-1.066	-1.161	-0.961	-1.280	-1.029	-0.905	-2.527	-2.610	-2.448	-2.539	-2.625	-2.450	-2.612	-2.567
1940	5.058	4.991	5.125	5.031	4.929	5.133	4.796	4.920	5.255	3.480	3.430	3.539	3.446	3.344	3.549	3.264	3.480	3.583	2.072	1.989	2.159	2.076	1.987	2.168	2.015	1.940	2.148	0.497	0.497	0.498	0.498	0.497	-1.013	-1.062	-0.953	-1.047	-1.149	-0.944	-1.230	-1.016	-0.910	-2.433	-2.518	-2.342	-2.428	-2.518	-2.336	-2.488	-2.563
1941	5.070	5.009	5.128	5.092	4.891	5.251	5.096	5.127	5.160	3.486	3.436	3.540	3.464	3.355	3.563	3.309	3.488	3.577	2.079	2.003	2.163	2.113	1.992	2.223	2.270	2.138	2.059	0.490	0.490	0.492	0.493	0.490	-1.010	-1.060	-0.956	-1.031	-1.141	-0.933	-1.187	-1.009	-0.918	-2.415	-2.493	-2.328	-2.380	-2.502	-2.270	-2.225	-2.358
1942	4.980	4.928	5.036	5.035	4.837	5.202	5.033	5.055	5.032	3.486	3.439	3.536	3.477	3.359	3.573	3.346	3.490	3.568	1.992	1.916	2.074	2.054	1.938	2.162	2.170	2.065	1.940	0.480	0.480	0.485	0.487	0.480	-1.013	-1.060	-0.963	-1.022	-1.140	-0.926	-1.153	-1.009	-0.931	-2.488	-2.568	-2.404	-2.427	-2.544	-2.318	-2.315	-2.423
1943	4.940	4.892	4.990	5.008	4.805	5.176	4.999	5.207	4.953	3.484	3.442	3.528	3.481	3.361	3.578	3.374	3.485	3.555	1.951	1.883	2.039	2.016	1.909	2.121	2.108	2.222	1.875	0.498	0.498	0.499	0.499	0.498	-1.018	-1.060	-0.973	-1.021	-1.141	-0.924	-1.127	-1.016	-0.947	-2.546	-2.616	-2.455	-2.481	-2.589	-2.377	-2.389	-2.276
1944	5.033	4.986	5.076	5.144	4.925	5.316	5.139	5.067	5.074	3.479	3.439	3.520	3.479	3.355	3.579	3.394	3.474	3.539	2.051	1.979	2.120	2.157	2.015	2.264	2.230	2.093	2.011	0.493	0.493	0.495	0.495	0.493	-1.026	-1.066	-0.985	-1.026	-1.150	-0.926	-1.110	-1.029	-0.966	-2.437	-2.511	-2.365	-2.331	-2.474	-2.222	-2.261	-2.399
1945	4.960	4.918	4.995	5.117	4.919	5.278	5.107	5.011	5.025	3.472	3.431	3.509	3.472	3.349	3.572	3.404	3.458	3.522	1.985	1.914	2.057	2.127	1.990	2.244	2.186	2.053	1.979	0.481	0.481	0.486	0.488	0.481	-1.037	-1.077	-1.000	-1.036	-1.159	-0.936	-1.102	-1.047	-0.986	-2.487	-2.561	-2.413	-2.345	-2.483	-2.228	-2.293	-2.429
1946	4.933	4.891	4.973	4.914	4.738	5.044	4.852	4.873	4.954	3.463	3.425	3.498	3.464	3.345	3.560	3.408	3.439	3.505	1.962	1.898	2.041	1.936	1.804	2.063	1.928	1.934	1.926	0.498	0.498	0.498	0.498	0.498	-1.049	-1.087	-1.014	-1.048	-1.166	-0.952	-1.101	-1.068	-1.006	-2.524	-2.591	-2.441	-2.551	-2.681	-2.421	-2.562	-2.557
1947	5.031	4.994	5.074	4.802	4.651	4.926	4.713	4.837	5.025	3.453	3.418	3.484	3.452	3.344	3.543	3.406	3.419	3.488	2.074	2.002	2.143	1.841	1.727	1.932	1.790	1.918	2.014	0.506	0.506	0.504	0.504	0.506	-1.062	-1.097	-1.031	-1.062	-1.171	-0.972	-1.105	-1.091	-1.026	-2.417	-2.491	-2.346	-2.650	-2.766	-2.559	-2.704	-2.576
1948	4.943	4.909	4.983	4.857	4.707	4.978	4.757	4.781	5.022	3.442	3.411	3.471	3.440	3.340	3.524	3.402	3.399	3.472	1.993	1.924	2.066	1.904	1.794	1.990	1.839	1.882	2.026	0.526	0.525	0.519	0.517	0.525	-1.076	-1.106	-1.047	-1.077	-1.178	-0.994	-1.112	-1.113	-1.045	-2.515	-2.586	-2.440	-2.603	-2.714	-2.516	-2.667	-2.624
1949	4.873	4.834	4.909	4.863	4.743	4.970	4.799	4.764	4.997	3.432	3.404	3.460	3.431	3.340	3.514	3.396	3.381	3.458	1.935	1.872	2.001	1.918	1.833	1.994	1.886	1.883	2.015	0.529	0.528	0.522	0.519	0.528	-1.088	-1.117	-1.060	-1.089	-1.180	-1.006	-1.120	-1.132	-1.062	-2.572	-2.638	-2.506	-2.589	-2.674	-2.513	-2.620	-2.623
1950	4.778	4.740	4.809	4.784	4.686	4.876	4.719	4.713	4.864	3.424	3.396	3.454	3.420	3.335	3.505	3.391	3.367	3.446	1.847	1.776	1.923	1.851	1.797	1.907	1.812	1.845	1.894	0.518	0.518	0.514	0.512	0.518	-1.098	-1.126	-1.068	-1.102	-1.187	-1.017	-1.126	-1.148	-1.076	-2.649	-2.722	-2.570	-2.644	-2.700	-2.587	-2.684	-2.652
1951	4.928	4.901	4.955	4.944	4.871	5.021	4.887	4.818	4.965	3.418	3.391	3.447	3.414	3.338	3.498	3.387	3.357	3.436	2.003	1.939	2.072	2.020	1.974	2.060	1.983	1.961	2.005	0.510	0.510	0.508	0.507	0.510	-1.105	-1.132	-1.076	-1.109	-1.185	-1.025	-1.130	-1.158	-1.086	-2.484	-2.550	-2.413	-2.467	-2.513	-2.427	-2.507	-2.531
1952	4.954	4.928	4.983	5.048	4.972	5.141	5.003	4.977	5.083	3.414	3.389	3.441	3.408	3.339	3.490	3.387	3.352	3.429	2.035	1.966	2.104	2.130	2.081	2.178	2.100	2.125	2.131	0.509	0.509	0.507	0.506	0.509	-1.109	-1.134	-1.082	-1.115	-1.184	-1.033	-1.131	-1.163	-1.094	-2.451	-2.523	-2.380	-2.357	-2.405	-2.309	-2.390	-2.366
1953	5.063	5.034	5.093	5.065	4.992	5.156	5.027	4.961	5.048	3.412	3.388	3.436	3.403	3.337	3.484	3.390	3.352	3.423	2.146	2.079	2.223	2.153	2.099	2.202	2.121	2.109	2.101	0.500	0.500	0.500	0.500	0.500	-1.109	-1.133	-1.085	-1.117	-1.184	-1.037	-1.126	-1.162	-1.097	-2.332	-2.402	-2.253	-2.326	-2.382	-2.277	-2.363	-2.377
1954	4.872	4.844	4.907	4.871	4.787	4.955	4.848	4.782	4.887	3.411	3.388	3.433	3.399	3.334	3.478	3.396	3.356	3.419	1.958	1.877	2.034	1.957	1.910	2.013	1.936	1.926	1.944	0.487	0.487	0.490	0.491	0.487	-1.106	-1.130	-1.084	-1.118	-1.184	-1.039	-1.117	-1.155	-1.098	-2.511	-2.595	-2.432	-2.513	-2.560	-2.456	-2.541	-2.554
1955	4.827	4.797	4.856	4.762	4.668	4.834	4.763	4.748	4.786	3.410	3.387	3.433	3.399	3.329	3.475	3.404	3.363	3.417	1.912	1.835	1.991	1.848	1.804	1.892	1.843	1.884	1.846	0.491	0.492	0.494	0.494	0.492	-1.101	-1.124	-1.079	-1.113	-1.183	-1.036	-1.105	-1.144	-1.095	-2.568	-2.647	-2.487	-2.632	-2.677	-2.586	-2.642	-2.603
1956	4.716	4.684	4.747	4.745	4.663	4.821	4.789	4.714	4.737	3.411	3.388	3.434	3.399	3.331	3.469	3.415	3.373	3.415	1.799	1.721	1.873	1.835	1.783	1.879	1.858	1.841	1.799	0.492	0.492	0.494	0.494	0.492	-1.093	-1.115	-1.070	-1.105	-1.173	-1.034	-1.088	-1.130	-1.089	-2.689	-2.769	-2.612	-2.653	-2.706	-2.607	-2.633	-2.651
1957	4.982	4.953	5.009	4.980	4.902	5.042	5.046	4.965	4.982	3.412	3.389	3.433	3.397	3.330	3.463	3.425	3.383	3.413	2.067	1.990	2.139	2.062	2.024	2.111	2.105	2.081	2.046	0.498	0.498	0.499	0.499	0.498	-1.082	-1.105	-1.061	-1.097	-1.164	-1.031	-1.070	-1.112	-1.081	-2.437	-2.518	-2.363	-2.442	-2.481	-2.393	-2.399	-2.422
1958	5.017	4.988	5.042	5.035	4.972	5.109	5.117	5.048	5.053	3.412	3.390	3.433	3.396	3.330	3.459	3.436	3.394	3.410	2.103	2.029	2.176	2.124	2.078	2.181	2.164	2.154	2.119	0.503	0.503	0.503	0.502	0.503	-1.070	-1.092	-1.049	-1.086	-1.153	-1.024	-1.051	-1.094	-1.072	-2.418	-2.494	-2.342	-2.398	-2.443	-2.338	-2.352	-2.360
1959	4.991	4.964	5.022	4.978	4.915	5.043	5.065	4.980	5.001	3.411	3.390	3.432	3.393	3.330	3.455	3.445	3.403	3.407	2.077	2.008	2.154	2.071	2.024	2.118	2.104	2.077	2.070	0.514	0.513	0.510	0.509	0.513	-1.058	-1.079	-1.036	-1.077	-1.139	-1.015	-1.032	-1.077	-1.062	-2.467	-2.539	-2.388	-2.473	-2.520	-2.426	-2.430	-2.452
1960	4.938	4.909	4.962	4.919	4.857	4.985	5.015	4.921	4.945	3.410	3.388	3.429	3.389	3.329	3.446	3.452	3.410	3.402	2.025	1.957	2.091	2.017	1.976	2.056	2.046	2.010	2.020	0.501	0.501	0.501	0.501	0.501	-1.045	-1.067	-1.025	-1.066	-1.126	-1.010	-1.014	-1.060	-1.053	-2.522	-2.592	-2.452	-2.528	-2.571	-2.488	-2.488	-2.520
1961	4.987	4.962	5.011	4.988	4.941	5.046	5.067	5.001	5.023	3.407	3.385	3.428	3.384	3.328	3.436	3.456	3.414	3.396	2.078	2.010	2.150	2.093	2.045	2.137	2.094	2.086	2.104	0.493	0.493	0.494	0.495	0.493	-1.033	-1.055	-1.013	-1.057	-1.113	-1.005	-0.999	-1.046	-1.044	-2.475	-2.546	-2.400	-2.459	-2.506	-2.415	-2.445	-2.448
1962	4.935	4.908	4.957	4.916	4.870	4.967	5.008	4.942	4.952	3.403	3.380	3.422	3.376	3.328	3.423	3.457	3.415	3.389	2.026	1.960	2.100	2.028	1.986	2.072	2.034	2.027	2.039	0.475	0.476	0.481	0.484	0.475	-1.023	-1.045	-1.004	-1.050	-1.099	-1.004	-0.987	-1.036	-1.038	-2.522	-2.592	-2.446	-2.521	-2.564	-2.476	-2.503	-2.506
1963	4.968	4.945	4.989	4.960	4.915	5.014	5.027	5.021	4.957	3.397	3.375	3.416	3.367	3.324	3.415	3.455	3.414	3.380	2.064	1.999	2.138	2.080	2.041	2.124	2.055	2.106	2.053	0.381	0.382	0.410	0.422	0.382	-1.016	-1.037	-0.997	-1.047	-1.090	-0.999	-0.979	-1.029	-1.033	-2.404	-2.472	-2.328	-2.388	-2.428	-2.344	-2.420	-2.373
1964	4.726	4.704	4.748	4.722	4.677	4.781	4.792	4.760	4.741	3.392	3.370	3.410	3.358	3.319	3.403	3.451	3.411	3.372	1.827	1.761	1.906	1.854	1.814	1.896	1.824	1.849	1.845	0.288	0.290	0.340	0.361	0.289	-1.010	-1.032	-0.992	-1.045	-1.084	-1.000	-0.975	-1.025	-1.030	-2.559	-2.628	-2.477	-2.534	-2.574	-2.490	-2.590	-2.577
1965	4.808	4.785	4.833	4.735	4.686	4.795	4.800	4.791	4.794	3.387	3.366	3.402	3.349	3.314	3.391	3.446	3.406	3.364	1.916	1.850	1.988	1.874	1.832	1.913	1.838	1.885	1.906	0.297	0.300	0.347	0.367	0.299	-1.007	-1.028	-0.991	-1.046	-1.081	-1.004	-0.974	-1.024	-1.030	-2.488	-2.555	-2.413	-2.531	-2.572	-2.489	-2.590	-2.552
1966	4.876	4.852	4.902	4.824	4.776	4.885	4.892	4.883	4.859	3.382	3.363	3.396	3.342	3.311	3.380	3.439	3.401	3.357	1.988	1.922	2.063	1.968	1.927	2.017	1.936	1.981	1.978	0.353	0.355	0.389	0.404	0.354	-1.006	-1.026	-0.993	-1.048	-1.079	-1.010	-0.977	-1.026	-1.032	-2.477	-2.546	-2.399	-2.498	-2.539	-2.447	-2.538	-2.496
1967	4.903	4.879	4.924	4.845	4.804	4.899	4.942	4.877	4.904	3.379	3.361	3.393	3.338	3.310	3.375	3.433	3.397	3.353	2.019	1.952	2.094	1.992	1.956	2.036	1.993	1.980	2.028	0.361	0.363	0.395	0.409	0.362	-1.008	-1.025	-0.994	-1.050	-1.079	-1.013	-0.982	-1.029	-1.035	-2.455	-2.525	-2.377	-2.482	-2.519	-2.438	-2.487	-2.503
1968	4.832	4.811	4.849	4.798	4.760	4.841	4.912	4.828	4.855	3.378	3.363	3.391	3.337	3.313	3.374	3.427	3.393	3.351	1.949	1.878	2.020	1.946	1.906	1.989	1.969	1.935	1.980	0.388	0.390	0.416	0.427	0.389	-1.011	-1.026	-0.998	-1.053	-1.077	-1.016	-0.990	-1.034	-1.039	-2.550	-2.624	-2.477	-2.553	-2.594	-2.509	-2.531	-2.565
1969	4.973	4.953	4.990	5.027	4.990	5.069	5.143	4.978	5.025	3.379	3.364	3.392	3.340	3.319	3.374	3.422	3.392	3.352	2.089	2.013	2.161	2.173	2.136	2.218	2.205	2.085	2.149	0.407	0.409	0.430	0.439	0.408	-1.016	-1.031	-1.003	-1.056	-1.077	-1.022	-0.999	-1.038	-1.043	-2.422	-2.502	-2.349	-2.340	-2.376	-2.295	-2.305	-2.423
1970	4.951	4.932	4.966	4.902	4.875	4.941	5.015	4.938	4.922	3.383	3.368	3.395	3.348	3.324	3.377	3.419	3.394	3.357	2.064	1.989	2.137	2.041	2.007	2.090	2.080	2.044	2.041	0.426	0.427	0.444	0.451	0.426	-1.021	-1.035	-1.008	-1.057	-1.081	-1.028	-1.008	-1.043	-1.046	-2.458	-2.535	-2.382	-2.481	-2.516	-2.430	-2.437	-2.471
1971	4.816	4.800	4.834	4.711	4.682	4.751	4.798	4.785	4.717	3.390	3.375	3.401	3.359	3.336	3.384	3.418	3.399	3.367	1.923	1.848	2.000	1.837	1.800	1.878	1.863	1.886	1.827	0.447	0.447	0.460	0.465	0.447	-1.025	-1.040	-1.014	-1.057	-1.080	-1.032	-1.018	-1.045	-1.049	-2.609	-2.687	-2.529	-2.694	-2.732	-2.652	-2.660	-2.635
1972	4.906	4.888	4.924	4.932	4.900	4.963	4.992	4.971	4.913	3.400	3.385	3.412	3.375	3.351	3.399	3.420	3.407	3.380	2.003	1.932	2.080	2.044	2.009	2.092	2.055	2.063	2.009	0.437	0.438	0.453	0.459	0.438	-1.029	-1.043	-1.016	-1.054	-1.078	-1.030	-1.026	-1.046	-1.049	-2.505	-2.580	-2.425	-2.465	-2.501	-2.415	-2.452	-2.442
1973	5.065	5.050	5.085	5.052	5.018	5.092	5.090	5.042	5.052	3.413	3.400	3.424	3.394	3.370	3.419	3.425	3.418	3.397	2.147	2.079	2.218	2.145	2.108	2.181	2.148	2.123	2.131	0.454	0.454	0.465	0.470	0.454	-1.031	-1.044	-1.019	-1.050	-1.075	-1.026	-1.033	-1.045	-1.047	-2.363	-2.434	-2.289	-2.364	-2.403	-2.327	-2.359	-2.383
1974	4.823	4.808	4.842	4.831	4.794	4.864	4.845	4.799	4.812	3.429	3.418	3.440	3.416	3.390	3.443	3.434	3.433	3.418	1.889	1.820	1.960	1.901	1.868	1.941	1.895	1.866	1.871	0.481	0.481	0.486	0.487	0.481	-1.031	-1.043	-1.020	-1.045	-1.071	-1.018	-1.037	-1.041	-1.042	-2.631	-2.703	-2.558	-2.620	-2.653	-2.579	-2.620	-2.648
1975	4.879	4.862	4.901	4.820	4.784	4.856	4.815	4.863	4.819	3.448	3.436	3.458	3.441	3.412	3.468	3.445	3.450	3.441	1.924	1.859	1.994	1.866	1.831	1.905	1.854	1.912	1.855	0.441	0.442	0.456	0.461	0.441	-1.029	-1.041	-1.020	-1.037	-1.065	-1.010	-1.038	-1.035	-1.036	-2.539	-2.606	-2.467	-2.598	-2.634	-2.558	-2.618	-2.564
1976	4.771	4.752	4.789	4.828	4.789	4.863	4.803	4.814	4.851	3.468	3.456	3.479	3.468	3.439	3.494	3.458	3.469	3.467	1.798	1.725	1.870	1.846	1.813	1.881	1.828	1.844	1.860	0.453	0.454	0.465	0.469	0.454	-1.026	-1.038	-1.015	-1.026	-1.055	-1.001	-1.037	-1.027	-1.027	-2.661	-2.735	-2.586	-2.614	-2.648	-2.579	-2.641	-2.629
1977	5.093	5.075	5.110	5.128	5.094	5.164	5.081	5.085	5.170	3.490	3.478	3.501	3.495	3.467	3.522	3.474	3.489	3.494	2.094	2.029	2.169	2.119	2.085	2.159	2.091	2.096	2.153	0.491	0.492	0.494	0.494	0.491	-1.021	-1.033	-1.010	-1.015	-1.044	-0.989	-1.034	-1.017	-1.016	-2.386	-2.454	-2.311	-2.362	-2.396	-2.322	-2.395	-2.392
1978	5.014	4.996	5.032	5.005	4.968	5.040	4.952	5.014	5.071	3.512	3.501	3.524	3.524	3.494	3.550	3.491	3.510	3.521	1.995	1.928	2.070	1.967	1.934	2.006	1.944	2.003	2.026	0.528	0.528	0.521	0.519	0.528	-1.015	-1.026	-1.002	-1.002	-1.032	-0.976	-1.029	-1.007	-1.005	-2.507	-2.576	-2.429	-2.535	-2.568	-2.495	-2.557	-2.498
1979	5.049	5.029	5.065	5.158	5.127	5.190	5.083	5.132	5.168	3.534	3.522	3.547	3.552	3.520	3.578	3.509	3.531	3.547	2.010	1.942	2.078	2.093	2.058	2.128	2.058	2.100	2.097	0.555	0.555	0.542	0.536	0.555	-1.007	-1.019	-0.994	-0.988	-1.021	-0.963	-1.022	-0.995	-0.993	-2.504	-2.574	-2.433	-2.421	-2.457	-2.385	-2.453	-2.409
1980	5.185	5.166	5.205	5.205	5.167	5.235	5.133	5.155	5.216	3.556	3.543	3.568	3.579	3.547	3.605	3.527	3.551	3.573	2.127	2.058	2.195	2.111	2.079	2.148	2.090	2.103	2.120	0.585	0.584	0.564	0.556	0.584	-0.999	-1.011	-0.986	-0.975	-1.007	-0.949	-1.014	-0.984	-0.981	-2.403	-2.475	-2.332	-2.419	-2.451	-2.380	-2.432	-2.417
1981	5.215	5.198	5.237	5.166	5.129	5.201	5.108	5.151	5.173	3.576	3.562	3.590	3.604	3.571	3.629	3.543	3.570	3.596	2.134	2.062	2.216	2.049	2.019	2.088	2.048	2.081	2.053	0.596	0.594	0.572	0.563	0.595	-0.991	-1.004	-0.977	-0.962	-0.995	-0.937	-1.007	-0.973	-0.970	-2.395	-2.469	-2.310	-2.479	-2.511	-2.440	-2.474	-2.439
1982	5.021	5.002	5.040	5.094	5.062	5.125	5.056	5.000	5.064	3.595	3.582	3.610	3.627	3.593	3.652	3.559	3.587	3.617	1.920	1.851	1.989	1.956	1.921	1.989	1.980	1.913	1.922	0.585	0.584	0.564	0.556	0.584	-0.983	-0.996	-0.968	-0.950	-0.984	-0.925	-0.999	-0.963	-0.960	-2.588	-2.658	-2.517	-2.551	-2.587	-2.518	-2.525	-2.592
1983	5.217	5.196	5.241	5.270	5.235	5.300	5.227	5.175	5.229	3.613	3.599	3.627	3.647	3.615	3.673	3.573	3.603	3.637	2.101	2.023	2.170	2.110	2.079	2.149	2.137	2.072	2.068	0.498	0.498	0.498	0.499	0.498	-0.975	-0.989	-0.961	-0.940	-0.972	-0.914	-0.993	-0.955	-0.951	-2.309	-2.388	-2.237	-2.301	-2.334	-2.260	-2.295	-2.369
1984	5.036	5.018	5.059	5.108	5.075	5.137	5.064	5.012	5.104	3.628	3.613	3.643	3.665	3.633	3.691	3.586	3.617	3.654	1.902	1.836	1.975	1.927	1.901	1.966	1.961	1.895	1.926	0.530	0.530	0.523	0.520	0.530	-0.969	-0.984	-0.955	-0.931	-0.962	-0.904	-0.987	-0.947	-0.943	-2.530	-2.599	-2.454	-2.507	-2.534	-2.466	-2.489	-2.562
1985	5.012	4.989	5.032	5.070	5.034	5.097	5.009	4.937	5.068	3.643	3.626	3.659	3.681	3.649	3.708	3.597	3.629	3.670	1.863	1.794	1.945	1.874	1.839	1.915	1.895	1.808	1.874	0.575	0.575	0.557	0.550	0.575	-0.963	-0.979	-0.947	-0.924	-0.955	-0.897	-0.982	-0.940	-0.936	-2.606	-2.678	-2.522	-2.596	-2.631	-2.554	-2.582	-2.672
1986	5.089	5.070	5.113	5.118	5.082	5.147	5.045	5.070	5.129	3.657	3.640	3.674	3.697	3.664	3.723	3.607	3.640	3.684	1.927	1.854	2.000	1.904	1.875	1.949	1.922	1.930	1.921	0.614	0.613	0.586	0.575	0.613	-0.957	-0.975	-0.941	-0.916	-0.949	-0.890	-0.979	-0.935	-0.931	-2.572	-2.647	-2.497	-2.596	-2.626	-2.551	-2.578	-2.570
1987	5.262	5.239	5.284	5.310	5.279	5.342	5.232	5.273	5.306	3.671	3.653	3.688	3.712	3.680	3.737	3.617	3.650	3.698	2.087	2.016	2.159	2.085	2.055	2.121	2.098	2.122	2.085	0.643	0.641	0.608	0.594	0.642	-0.953	-0.971	-0.936	-0.910	-0.942	-0.885	-0.976	-0.931	-0.927	-2.432	-2.506	-2.357	-2.435	-2.466	-2.397	-2.416	-2.390
1988	5.279	5.258	5.304	5.293	5.256	5.318	5.200	5.246	5.290	3.684	3.666	3.701	3.727	3.695	3.752	3.626	3.660	3.710	2.091	2.019	2.162	2.052	2.021	2.089	2.057	2.085	2.056	0.685	0.682	0.639	0.621	0.683	-0.950	-0.968	-0.932	-0.905	-0.937	-0.880	-0.974	-0.929	-0.924	-2.460	-2.535	-2.387	-2.499	-2.531	-2.462	-2.481	-2.447
1989	5.140	5.118	5.170	5.212	5.178	5.247	5.110	5.157	5.176	3.698	3.679	3.715	3.742	3.710	3.767	3.636	3.669	3.723	1.938	1.870	2.010	1.956	1.932	1.995	1.957	1.988	1.930	0.748	0.744	0.687	0.663	0.746	-0.947	-0.966	-0.930	-0.901	-0.933	-0.876	-0.973	-0.927	-0.922	-2.664	-2.736	-2.590	-2.645	-2.670	-2.606	-2.620	-2.579
1990	5.342	5.319	5.368	5.364	5.338	5.398	5.252	5.310	5.350	3.713	3.692	3.730	3.758	3.726	3.782	3.648	3.678	3.736	2.122	2.057	2.193	2.093	2.062	2.131	2.088	2.132	2.091	0.784	0.781	0.714	0.687	0.782	-0.945	-0.966	-0.928	-0.898	-0.930	-0.874	-0.972	-0.927	-0.922	-2.504	-2.571	-2.431	-2.532	-2.563	-2.492	-2.506	-2.450
1991	5.332	5.305	5.354	5.319	5.281	5.351	5.195	5.245	5.309	3.729	3.707	3.746	3.774	3.743	3.799	3.660	3.688	3.749	2.097	2.032	2.164	2.031	1.999	2.065	2.018	2.057	2.036	0.734	0.731	0.677	0.654	0.732	-0.945	-0.967	-0.928	-0.898	-0.929	-0.873	-0.972	-0.928	-0.924	-2.464	-2.531	-2.393	-2.528	-2.561	-2.493	-2.526	-2.481
1992	5.092	5.067	5.115	5.217	5.174	5.251	5.087	5.081	5.206	3.746	3.723	3.764	3.792	3.761	3.816	3.675	3.698	3.762	1.841	1.771	1.911	1.910	1.879	1.949	1.895	1.883	1.920	0.520	0.520	0.515	0.513	0.520	-0.946	-0.969	-0.928	-0.899	-0.930	-0.875	-0.971	-0.930	-0.928	-2.488	-2.560	-2.414	-2.419	-2.450	-2.378	-2.473	-2.503
1993	5.139	5.109	5.168	5.219	5.183	5.252	5.089	5.113	5.230	3.765	3.742	3.783	3.811	3.780	3.835	3.692	3.709	3.776	1.866	1.797	1.943	1.895	1.863	1.936	1.880	1.904	1.930	0.552	0.551	0.539	0.534	0.551	-0.949	-0.972	-0.931	-0.902	-0.933	-0.878	-0.972	-0.933	-0.935	-2.471	-2.543	-2.392	-2.443	-2.477	-2.402	-2.495	-2.488
1994	5.219	5.194	5.247	5.290	5.254	5.325	5.162	5.179	5.302	3.786	3.761	3.805	3.831	3.800	3.854	3.710	3.721	3.791	1.928	1.861	2.000	1.946	1.914	1.984	1.936	1.957	1.988	0.646	0.644	0.610	0.596	0.645	-0.954	-0.978	-0.934	-0.907	-0.938	-0.884	-0.972	-0.937	-0.944	-2.478	-2.549	-2.404	-2.460	-2.494	-2.421	-2.492	-2.480
1995	5.390	5.361	5.417	5.383	5.349	5.414	5.259	5.222	5.351	3.809	3.783	3.831	3.851	3.820	3.875	3.730	3.734	3.806	2.079	2.006	2.152	2.018	1.988	2.058	2.012	1.988	2.022	0.712	0.709	0.660	0.639	0.710	-0.959	-0.984	-0.936	-0.914	-0.946	-0.892	-0.973	-0.942	-0.956	-2.366	-2.441	-2.290	-2.424	-2.456	-2.384	-2.444	-2.475
1996	5.236	5.211	5.263	5.266	5.233	5.296	5.141	5.108	5.234	3.832	3.806	3.858	3.871	3.840	3.895	3.751	3.748	3.821	1.900	1.832	1.976	1.882	1.852	1.922	1.873	1.860	1.889	0.787	0.783	0.716	0.688	0.785	-0.967	-0.992	-0.941	-0.925	-0.957	-0.902	-0.975	-0.948	-0.970	-2.588	-2.659	-2.509	-2.605	-2.637	-2.565	-2.617	-2.633
1997	5.387	5.359	5.416	5.480	5.449	5.509	5.363	5.275	5.440	3.855	3.830	3.882	3.891	3.859	3.914	3.772	3.762	3.837	2.026	1.958	2.106	2.077	2.043	2.114	2.074	2.013	2.079	0.846	0.842	0.761	0.727	0.843	-0.977	-1.002	-0.950	-0.938	-0.970	-0.915	-0.979	-0.954	-0.986	-2.488	-2.560	-2.406	-2.436	-2.470	-2.398	-2.436	-2.498
1998	5.585	5.554	5.620	5.643	5.607	5.672	5.541	5.460	5.596	3.878	3.852	3.906	3.910	3.878	3.933	3.793	3.775	3.853	2.199	2.130	2.286	2.220	2.185	2.250	2.231	2.184	2.220	0.879	0.874	0.786	0.749	0.876	-0.988	-1.014	-0.960	-0.952	-0.985	-0.930	-0.983	-0.962	-1.003	-2.314	-2.387	-2.225	-2.293	-2.328	-2.261	-2.279	-2.327
1999	5.323	5.292	5.355	5.345	5.309	5.375	5.244	5.207	5.278	3.901	3.875	3.929	3.927	3.895	3.950	3.813	3.788	3.870	1.917	1.844	1.992	1.902	1.870	1.937	1.914	1.919	1.885	0.922	0.917	0.818	0.777	0.919	-1.000	-1.026	-0.972	-0.969	-1.001	-0.947	-0.989	-0.971	-1.022	-2.605	-2.680	-2.527	-2.619	-2.651	-2.582	-2.602	-2.599
2000	5.317	5.285	5.348	5.350	5.318	5.376	5.248	5.227	5.275	3.923	3.897	3.952	3.943	3.910	3.965	3.831	3.799	3.886	1.888	1.819	1.966	1.893	1.858	1.928	1.901	1.927	1.866	0.964	0.958	0.850	0.805	0.960	-1.012	-1.038	-0.984	-0.988	-1.020	-0.965	-0.996	-0.982	-1.040	-2.641	-2.713	-2.559	-2.635	-2.670	-2.600	-2.622	-2.597
2001	5.457	5.421	5.484	5.503	5.472	5.533	5.407	5.323	5.444	3.944	3.918	3.973	3.956	3.923	3.979	3.847	3.809	3.903	2.006	1.932	2.085	2.033	2.001	2.070	2.044	2.014	2.017	1.036	1.029	0.904	0.852	1.032	-1.026	-1.052	-0.997	-1.006	-1.039	-0.984	-1.004	-0.993	-1.059	-2.561	-2.639	-2.479	-2.534	-2.568	-2.495	-2.509	-2.536
2002	5.559	5.527	5.597	5.548	5.511	5.575	5.449	5.382	5.524	3.963	3.937	3.993	3.969	3.936	3.992	3.861	3.818	3.921	2.089	2.021	2.165	2.067	2.036	2.103	2.071	2.064	2.079	1.068	1.061	0.928	0.873	1.063	-1.039	-1.065	-1.010	-1.026	-1.058	-1.002	-1.014	-1.006	-1.076	-2.476	-2.548	-2.398	-2.499	-2.532	-2.461	-2.482	-2.485
2003	5.547	5.516	5.579	5.558	5.521	5.586	5.462	5.415	5.534	3.981	3.955	4.010	3.980	3.949	4.003	3.873	3.824	3.939	2.058	1.996	2.128	2.063	2.033	2.105	2.072	2.091	2.071	1.085	1.078	0.941	0.884	1.080	-1.054	-1.080	-1.025	-1.045	-1.076	-1.022	-1.025	-1.021	-1.092	-2.492	-2.557	-2.420	-2.490	-2.520	-2.446	-2.471	-2.448
2004	5.472	5.439	5.498	5.528	5.490	5.555	5.427	5.361	5.521	3.997	3.969	4.026	3.990	3.960	4.013	3.884	3.830	3.959	1.969	1.896	2.045	2.023	1.995	2.059	2.027	2.031	2.039	1.090	1.083	0.945	0.888	1.085	-1.070	-1.097	-1.041	-1.064	-1.095	-1.042	-1.036	-1.037	-1.107	-2.556	-2.631	-2.478	-2.505	-2.533	-2.467	-2.498	-2.490
2005	5.608	5.576	5.640	5.589	5.555	5.618	5.483	5.410	5.577	4.012	3.984	4.041	4.001	3.972	4.024	3.895	3.835	3.980	2.092	2.020	2.162	2.073	2.041	2.108	2.072	2.075	2.072	1.086	1.079	0.942	0.885	1.081	-1.085	-1.113	-1.056	-1.083	-1.112	-1.060	-1.049	-1.054	-1.121	-2.397	-2.471	-2.324	-2.422	-2.454	-2.384	-2.426	-2.421
2006	5.564	5.530	5.597	5.529	5.501	5.556	5.416	5.355	5.505	4.028	3.999	4.057	4.014	3.986	4.037	3.906	3.839	4.003	2.034	1.960	2.102	2.001	1.967	2.038	1.994	2.015	1.978	1.113	1.105	0.962	0.902	1.108	-1.100	-1.129	-1.072	-1.100	-1.128	-1.077	-1.062	-1.073	-1.133	-2.451	-2.526	-2.381	-2.490	-2.525	-2.451	-2.500	-2.475
2007	5.609	5.572	5.640	5.521	5.494	5.552	5.406	5.335	5.516	4.045	4.015	4.073	4.029	4.002	4.053	3.918	3.845	4.028	2.058	1.994	2.127	1.978	1.948	2.014	1.971	1.990	1.964	1.143	1.135	0.985	0.923	1.138	-1.115	-1.145	-1.087	-1.116	-1.143	-1.092	-1.075	-1.092	-1.143	-2.427	-2.494	-2.354	-2.512	-2.543	-2.475	-2.521	-2.497
2008	5.447	5.407	5.476	5.451	5.421	5.481	5.339	5.276	5.432	4.064	4.031	4.091	4.049	4.020	4.072	3.933	3.852	4.055	1.877	1.809	1.951	1.890	1.857	1.932	1.891	1.924	1.853	1.161	1.153	0.998	0.934	1.156	-1.129	-1.160	-1.102	-1.131	-1.159	-1.107	-1.088	-1.110	-1.152	-2.591	-2.661	-2.513	-2.584	-2.618	-2.541	-2.587	-2.548
2009	5.580	5.544	5.608	5.619	5.587	5.646	5.498	5.357	5.612	4.084	4.052	4.111	4.071	4.042	4.095	3.950	3.861	4.083	1.990	1.927	2.067	2.034	2.007	2.075	2.031	1.996	2.005	1.171	1.163	1.006	0.941	1.166	-1.143	-1.173	-1.116	-1.144	-1.172	-1.119	-1.100	-1.128	-1.159	-2.454	-2.520	-2.376	-2.414	-2.443	-2.373	-2.425	-2.455
2010	5.668	5.633	5.698	5.652	5.619	5.678	5.522	5.365	5.619	4.108	4.076	4.133	4.098	4.069	4.123	3.971	3.873	4.112	2.055	1.984	2.132	2.040	2.006	2.076	2.035	1.992	1.983	1.200	1.191	1.027	0.959	1.194	-1.155	-1.186	-1.129	-1.156	-1.184	-1.130	-1.111	-1.145	-1.165	-2.381	-2.455	-2.304	-2.397	-2.434	-2.359	-2.411	-2.450
2011	5.522	5.489	5.556	5.496	5.470	5.527	5.369	5.247	5.521	4.133	4.103	4.158	4.129	4.100	4.155	3.995	3.888	4.140	1.885	1.813	1.964	1.854	1.824	1.895	1.857	1.859	1.858	1.240	1.230	1.057	0.986	1.234	-1.167	-1.197	-1.141	-1.165	-1.194	-1.139	-1.120	-1.159	-1.170	-2.554	-2.630	-2.475	-2.582	-2.614	-2.540	-2.585	-2.580
2012	5.563	5.529	5.592	5.564	5.536	5.595	5.435	5.282	5.619	4.161	4.132	4.187	4.163	4.134	4.190	4.023	3.904	4.166	1.894	1.820	1.972	1.887	1.854	1.926	1.896	1.877	1.929	1.263	1.253	1.075	1.001	1.257	-1.175	-1.206	-1.148	-1.172	-1.201	-1.146	-1.127	-1.171	-1.174	-2.531	-2.606	-2.449	-2.532	-2.565	-2.491	-2.529	-2.549
2013	5.589	5.552	5.622	5.585	5.556	5.618	5.452	5.300	5.613	4.192	4.162	4.218	4.201	4.171	4.228	4.052	3.923	4.190	1.892	1.818	1.958	1.872	1.843	1.910	1.884	1.877	1.900	1.301	1.291	1.104	1.026	1.294	-1.181	-1.213	-1.153	-1.177	-1.206	-1.150	-1.132	-1.179	-1.176	-2.535	-2.613	-2.466	-2.542	-2.571	-2.503	-2.535	-2.547
2014	5.652	5.616	5.687	5.723	5.692	5.755	5.576	5.425	5.707	4.223	4.193	4.252	4.239	4.210	4.268	4.083	3.942	4.209	1.924	1.854	1.998	1.969	1.942	2.006	1.977	1.982	1.974	1.338	1.327	1.132	1.050	1.331	-1.184	-1.216	-1.156	-1.179	-1.208	-1.152	-1.135	-1.183	-1.177	-2.508	-2.578	-2.437	-2.440	-2.468	-2.402	-2.437	-2.443
2015	5.794	5.758	5.831	5.887	5.858	5.920	5.733	5.575	5.858	4.254	4.223	4.284	4.277	4.247	4.306	4.114	3.961	4.222	2.033	1.964	2.111	2.097	2.066	2.139	2.102	2.113	2.112	NA	NA	NA	NA	NA	NA	NA	NA	NA	NA	NA	NA	NA	NA	NA	NA	NA	NA	NA	NA	NA	NA
2016	5.952	5.919	5.990	5.970	5.942	6.000	5.805	5.636	5.988	4.283	4.249	4.314	4.312	4.283	4.342	4.142	3.978	4.229	2.164	2.093	2.230	2.144	2.113	2.182	2.146	2.157	2.235	NA	NA	NA	NA	NA	NA	NA	NA	NA	NA	NA	NA	NA	NA	NA	NA	NA	NA	NA	NA	NA	NA
2017	5.839	5.801	5.871	5.875	5.846	5.910	5.703	5.463	NA	4.309	4.273	4.339	4.343	4.314	4.374	4.167	3.993	NA	2.025	1.952	2.095	2.019	1.989	2.053	2.019	1.970	NA	NA	NA	NA	NA	NA	NA	NA	NA	NA	NA	NA	NA	NA	NA	NA	NA	NA	NA	NA	NA	NA	NA
2018	5.758	5.721	5.790	5.827	5.800	5.857	5.644	5.454	NA	4.330	4.292	4.360	4.368	4.339	4.399	4.188	4.003	NA	1.923	1.852	1.998	1.945	1.915	1.981	1.940	1.951	NA	NA	NA	NA	NA	NA	NA	NA	NA	NA	NA	NA	NA	NA	NA	NA	NA	NA	NA	NA	NA	NA	NA
2019	5.876	5.839	5.914	5.904	5.870	5.938	5.717	5.584	NA	4.344	4.306	4.375	4.385	4.356	4.417	4.202	4.008	NA	2.027	1.960	2.100	2.003	1.976	2.044	1.998	2.076	NA	NA	NA	NA	NA	NA	NA	NA	NA	NA	NA	NA	NA	NA	NA	NA	NA	NA	NA	NA	NA	NA	NA
2020	5.930	5.892	5.964	5.961	5.928	5.995	5.776	NA	NA	4.351	4.313	4.383	4.395	4.365	4.426	4.209	NA	NA	2.074	2.007	2.154	2.052	2.024	2.087	2.050	NA	NA	NA	NA	NA	NA	NA	NA	NA	NA	NA	NA	NA	NA	NA	NA	NA	NA	NA	NA	NA	NA	NA	NA
[truncated: 3 more columns]
