# Supplementary material for: Early-twentieth-century cold bias in ocean surface temperature observations
Source: Nature. 2024 Nov 20;635(8039):618–24. doi: 10.1038/s41586-024-08230-1 (PMC11578896; doi:10.1038/s41586-024-08230-1)
Supplement: Supplementary file 4 — Source Data Fig. 2 [file 41586_2024_8230_MOESM4_ESM.csv]

Year	CMIP6_panel_a	CMIP6_panel_a_int_2.5	CMIP6_panel_a_int_97.5	obs_reconst_panel_a	obs_reconst_panel_a_int_2.5	obs_reconst_panel_a_int_97.5	raw_obs_panel_a	CMIP6_panel_b	CMIP6_panel_b_int_2.5	CMIP6_panel_b_int_97.5	obs_reconst_panel_b	obs_reconst_panel_b_int_2.5	obs_reconst_panel_b_int_97.5	raw_obs_panel_b	CMIP6_panel_c	CMIP6_panel_c_int_2.5	CMIP6_panel_c_int_97.5	obs_reconst_panel_c	obs_reconst_panel_c_int_2.5	obs_reconst_panel_c_int_97.5	raw_obs_panel_c	CMIP6_panel_d	CMIP6_panel_d_int_2.5	CMIP6_panel_d_int_97.5	obs_reconst_panel_d	obs_reconst_panel_d_int_2.5	obs_reconst_panel_d_int_97.5	raw_obs_panel_d	raw_obs_panel_d_int_2.5	raw_obs_panel_d_int_97.5	CMIP6_panel_e	CMIP6_panel_e_int_2.5	CMIP6_panel_e_int_97.5	obs_reconst_panel_e	obs_reconst_panel_e_int_2.5	obs_reconst_panel_e_int_97.5	raw_obs_panel_e
1850	4.821	4.094	5.293	4.884	4.578	5.134	NA	3.335	2.881	3.656	3.433	3.131	3.713	NA	1.988	1.649	2.324	1.928	1.819	2.058	NA	NA	NA	NA	NA	NA	NA	NA	NA	NA	NA	NA	NA	NA	NA	NA	NA
1851	4.843	4.321	5.321	4.982	4.660	5.247	NA	3.335	2.883	3.651	3.434	3.132	3.711	NA	2.007	1.746	2.302	2.040	1.899	2.152	NA	NA	NA	NA	NA	NA	NA	NA	NA	NA	NA	NA	NA	NA	NA	NA	NA
1852	4.833	4.353	5.305	5.097	4.758	5.417	NA	3.337	2.891	3.644	3.431	3.135	3.704	NA	2.010	1.736	2.290	2.149	2.025	2.287	NA	NA	NA	NA	NA	NA	NA	NA	NA	NA	NA	NA	NA	NA	NA	NA	NA
1853	4.802	4.417	5.236	5.058	4.722	5.394	NA	3.339	2.911	3.633	3.426	3.140	3.699	NA	2.002	1.742	2.293	2.112	1.972	2.276	NA	NA	NA	NA	NA	NA	NA	NA	NA	NA	NA	NA	NA	NA	NA	NA	NA
1854	4.805	4.424	5.244	4.873	4.566	5.188	NA	3.337	2.932	3.614	3.431	3.147	3.699	NA	1.989	1.719	2.291	1.926	1.815	2.071	NA	NA	NA	NA	NA	NA	NA	NA	NA	NA	NA	NA	NA	NA	NA	NA	NA
1855	4.797	4.430	5.239	5.102	4.769	5.419	NA	3.334	2.957	3.613	3.429	3.155	3.694	NA	1.988	1.712	2.315	2.164	2.017	2.317	NA	NA	NA	NA	NA	NA	NA	NA	NA	NA	NA	NA	NA	NA	NA	NA	NA
1856	4.825	4.463	5.226	4.778	4.524	5.125	NA	3.332	2.993	3.615	3.424	3.164	3.696	NA	2.003	1.721	2.281	1.862	1.718	1.994	NA	NA	NA	NA	NA	NA	NA	NA	NA	NA	NA	NA	NA	NA	NA	NA	NA
1857	4.831	4.445	5.208	4.721	4.440	5.070	4.777	3.331	3.012	3.619	3.427	3.173	3.699	3.336	2.018	1.752	2.281	1.783	1.638	1.895	1.941	NA	NA	NA	NA	NA	NA	NA	NA	NA	NA	NA	NA	NA	NA	NA	NA
1858	4.832	4.450	5.264	4.744	4.460	5.087	4.762	3.331	3.042	3.616	3.430	3.165	3.704	3.342	2.011	1.757	2.276	1.808	1.690	1.952	1.920	NA	NA	NA	NA	NA	NA	NA	NA	NA	NA	NA	NA	NA	NA	NA	NA
1859	4.851	4.481	5.215	5.120	4.833	5.430	4.657	3.332	3.064	3.613	3.439	3.162	3.713	3.354	2.014	1.775	2.256	2.169	2.061	2.283	1.803	NA	NA	NA	NA	NA	NA	NA	NA	NA	NA	NA	NA	NA	NA	NA	NA
1860	4.834	4.504	5.251	5.217	4.864	5.507	5.424	3.332	3.078	3.619	3.445	3.175	3.734	3.371	2.015	1.770	2.294	2.233	2.092	2.359	2.553	NA	NA	NA	NA	NA	NA	NA	NA	NA	NA	NA	NA	NA	NA	NA	NA
1861	4.830	4.461	5.265	4.828	4.512	5.112	4.728	3.329	3.084	3.627	3.466	3.195	3.755	3.393	2.002	1.736	2.296	1.839	1.699	1.953	1.835	NA	NA	NA	NA	NA	NA	NA	NA	NA	NA	NA	NA	NA	NA	NA	NA
1862	4.799	4.415	5.232	4.800	4.463	5.095	4.967	3.331	3.095	3.638	3.484	3.211	3.777	3.417	1.959	1.666	2.256	1.799	1.653	1.938	2.050	NA	NA	NA	NA	NA	NA	NA	NA	NA	NA	NA	NA	NA	NA	NA	NA
1863	4.804	4.404	5.268	4.885	4.576	5.167	4.560	3.331	3.098	3.646	3.501	3.224	3.801	3.443	1.974	1.697	2.252	1.876	1.721	2.058	1.616	NA	NA	NA	NA	NA	NA	NA	NA	NA	NA	NA	NA	NA	NA	NA	NA
1864	4.831	4.455	5.241	5.011	4.686	5.351	5.219	3.337	3.105	3.645	3.518	3.221	3.821	3.470	1.989	1.715	2.241	1.987	1.826	2.144	2.250	NA	NA	NA	NA	NA	NA	NA	NA	NA	NA	NA	NA	NA	NA	NA	NA
1865	4.826	4.466	5.261	5.062	4.658	5.390	5.045	3.342	3.122	3.640	3.534	3.215	3.840	3.495	1.994	1.742	2.266	1.991	1.867	2.128	2.050	NA	NA	NA	NA	NA	NA	NA	NA	NA	NA	NA	NA	NA	NA	NA	NA
1866	4.864	4.540	5.281	5.423	5.042	5.758	5.050	3.341	3.125	3.635	3.543	3.209	3.850	3.518	2.014	1.775	2.272	2.355	2.180	2.519	2.032	NA	NA	NA	NA	NA	NA	NA	NA	NA	NA	NA	NA	NA	NA	NA	NA
1867	4.872	4.525	5.248	5.277	4.901	5.681	5.359	3.349	3.129	3.628	3.546	3.208	3.857	3.539	2.027	1.757	2.261	2.217	2.066	2.365	2.319	NA	NA	NA	NA	NA	NA	NA	NA	NA	NA	NA	NA	NA	NA	NA	NA
1868	4.866	4.545	5.244	5.245	4.878	5.585	5.069	3.352	3.140	3.630	3.546	3.206	3.864	3.557	2.010	1.758	2.268	2.193	2.059	2.297	2.012	NA	NA	NA	NA	NA	NA	NA	NA	NA	NA	NA	NA	NA	NA	NA	NA
1869	4.869	4.569	5.191	4.889	4.516	5.232	4.853	3.356	3.146	3.631	3.548	3.208	3.863	3.572	2.001	1.775	2.234	1.829	1.671	1.953	1.781	NA	NA	NA	NA	NA	NA	NA	NA	NA	NA	NA	NA	NA	NA	NA	NA
1870	4.868	4.562	5.221	5.041	4.728	5.383	5.240	3.363	3.157	3.620	3.548	3.201	3.854	3.584	2.011	1.767	2.244	1.988	1.884	2.099	2.156	NA	NA	NA	NA	NA	NA	NA	NA	NA	NA	NA	NA	NA	NA	NA	NA
1871	4.885	4.533	5.225	5.189	4.773	5.517	5.395	3.368	3.164	3.618	3.547	3.193	3.845	3.594	2.014	1.768	2.259	2.118	1.985	2.253	2.301	NA	NA	NA	NA	NA	NA	NA	NA	NA	NA	NA	NA	NA	NA	NA	NA
1872	4.880	4.546	5.211	5.137	4.809	5.485	4.911	3.376	3.166	3.612	3.545	3.189	3.841	3.602	2.002	1.754	2.254	2.090	1.965	2.201	1.809	NA	NA	NA	NA	NA	NA	NA	NA	NA	NA	NA	NA	NA	NA	NA	NA
1873	4.887	4.539	5.212	4.772	4.399	5.104	4.853	3.384	3.172	3.598	3.539	3.186	3.839	3.609	2.003	1.790	2.230	1.713	1.602	1.823	1.744	NA	NA	NA	NA	NA	NA	NA	NA	NA	NA	NA	NA	NA	NA	NA	NA
1874	4.872	4.589	5.169	4.678	4.304	4.983	4.719	3.389	3.181	3.599	3.534	3.186	3.839	3.615	1.986	1.799	2.214	1.631	1.520	1.731	1.604	NA	NA	NA	NA	NA	NA	NA	NA	NA	NA	NA	NA	NA	NA	NA	NA
1875	4.866	4.558	5.169	5.124	4.778	5.506	5.585	3.397	3.188	3.588	3.524	3.187	3.841	3.620	1.979	1.801	2.168	2.087	1.975	2.198	2.465	0.006	-0.619	0.289	-0.166	-0.488	0.023	NA	-0.488	0.023	-2.009	-2.603	-1.726	-2.186	-2.366	-2.042	NA
1876	4.886	4.595	5.211	4.789	4.414	5.103	4.887	3.404	3.199	3.583	3.520	3.191	3.847	3.624	1.990	1.793	2.225	1.759	1.647	1.844	1.762	0.016	-0.609	0.294	-0.227	-0.579	-0.036	NA	-0.579	-0.036	-1.996	-2.538	-1.717	-2.188	-2.372	-2.039	NA
1877	4.876	4.600	5.156	5.317	4.984	5.609	5.296	3.406	3.209	3.577	3.523	3.187	3.850	3.627	1.987	1.791	2.178	2.272	2.159	2.378	2.169	0.029	-0.611	0.299	-0.312	-0.684	-0.103	NA	-0.684	-0.103	-1.981	-2.521	-1.710	-2.191	-2.367	-2.046	NA
1878	4.892	4.603	5.145	5.113	4.767	5.449	5.044	3.408	3.214	3.579	3.528	3.197	3.843	3.629	1.997	1.790	2.198	2.069	1.964	2.177	1.915	0.040	-0.602	0.312	-0.371	-0.719	-0.147	NA	-0.719	-0.147	-1.961	-2.483	-1.707	-2.177	-2.359	-2.032	NA
1879	4.891	4.588	5.153	5.139	4.794	5.451	5.343	3.410	3.217	3.582	3.533	3.201	3.850	3.628	1.988	1.809	2.208	2.090	1.975	2.207	2.215	0.050	-0.577	0.319	-0.367	-0.735	-0.144	NA	-0.735	-0.144	-1.953	-2.451	-1.691	-2.143	-2.321	-2.010	NA
1880	4.919	4.638	5.176	5.016	4.630	5.337	5.082	3.411	3.221	3.585	3.537	3.215	3.855	3.626	2.020	1.829	2.211	1.960	1.845	2.066	1.956	0.066	-0.537	0.330	-0.418	-0.807	-0.182	NA	-0.807	-0.182	-1.939	-2.436	-1.688	-2.139	-2.320	-2.007	NA
1881	4.922	4.623	5.161	4.924	4.561	5.243	5.269	3.413	3.224	3.587	3.550	3.219	3.858	3.620	2.011	1.836	2.193	1.861	1.776	1.972	2.149	0.072	-0.518	0.335	-0.478	-0.853	-0.221	NA	-0.853	-0.221	-1.927	-2.410	-1.684	-2.112	-2.281	-1.975	NA
1882	4.911	4.616	5.165	5.159	4.798	5.527	4.949	3.415	3.227	3.592	3.563	3.220	3.857	3.613	2.002	1.817	2.177	2.093	2.001	2.205	1.836	0.088	-0.512	0.334	-0.464	-0.846	-0.197	-0.850	-0.846	-0.197	-1.916	-2.382	-1.678	-2.120	-2.287	-1.993	-2.477
1883	4.915	4.606	5.170	5.141	4.780	5.448	5.261	3.418	3.233	3.594	3.569	3.210	3.854	3.602	1.997	1.812	2.183	2.061	1.968	2.155	2.159	0.089	-0.522	0.333	-0.489	-0.876	-0.215	-0.898	-0.876	-0.215	-1.910	-2.356	-1.673	-2.117	-2.292	-1.981	-2.478
1884	5.000	4.707	5.290	5.230	4.861	5.556	5.187	3.416	3.235	3.590	3.568	3.193	3.847	3.589	2.089	1.888	2.269	2.162	2.084	2.256	2.098	0.094	-0.525	0.337	-0.553	-0.942	-0.271	-0.951	-0.942	-0.271	-1.897	-2.354	-1.667	-2.112	-2.288	-1.978	-2.478
1885	4.921	4.635	5.216	5.171	4.775	5.509	5.196	3.417	3.242	3.600	3.560	3.177	3.838	3.573	2.015	1.840	2.212	2.116	2.014	2.216	2.123	0.101	-0.493	0.333	-0.594	-0.957	-0.300	-1.035	-0.957	-0.300	-1.893	-2.324	-1.659	-2.101	-2.278	-1.971	-2.511
1886	4.883	4.621	5.143	4.981	4.591	5.319	4.939	3.417	3.245	3.598	3.546	3.163	3.826	3.556	1.968	1.801	2.152	1.926	1.833	2.021	1.882	0.104	-0.551	0.336	-0.630	-0.999	-0.330	-1.019	-0.999	-0.330	-1.882	-2.314	-1.659	-2.086	-2.260	-1.959	-2.417
1887	4.871	4.588	5.124	5.115	4.707	5.416	4.850	3.418	3.246	3.599	3.536	3.145	3.812	3.537	1.951	1.763	2.121	2.076	1.990	2.180	1.813	0.109	-0.539	0.336	-0.652	-1.023	-0.338	-1.022	-1.023	-0.338	-1.875	-2.304	-1.658	-2.077	-2.239	-1.951	-2.420
1888	4.886	4.628	5.151	4.941	4.511	5.240	5.263	3.423	3.253	3.602	3.524	3.125	3.802	3.517	1.973	1.785	2.163	1.912	1.808	2.007	2.245	0.128	-0.493	0.341	-0.684	-1.074	-0.374	-1.081	-1.074	-0.374	-1.860	-2.292	-1.652	-2.066	-2.205	-1.948	-2.437
1889	4.895	4.653	5.160	4.934	4.530	5.235	4.993	3.426	3.255	3.608	3.508	3.105	3.788	3.496	1.978	1.810	2.149	1.923	1.838	2.027	1.996	0.143	-0.439	0.346	-0.724	-1.094	-0.411	-1.100	-1.094	-0.411	-1.847	-2.262	-1.648	-2.030	-2.164	-1.921	-2.359
1890	4.938	4.665	5.181	4.850	4.437	5.158	4.587	3.433	3.258	3.612	3.493	3.085	3.774	3.474	2.013	1.822	2.187	1.856	1.784	1.944	1.613	0.151	-0.417	0.346	-0.714	-1.050	-0.378	-1.062	-1.050	-0.378	-1.836	-2.249	-1.645	-1.980	-2.109	-1.877	-2.307
1891	4.964	4.689	5.196	4.944	4.540	5.279	5.104	3.435	3.260	3.603	3.475	3.056	3.755	3.450	2.036	1.863	2.201	1.989	1.888	2.067	2.154	0.162	-0.406	0.354	-0.752	-1.083	-0.399	-1.081	-1.083	-0.399	-1.828	-2.214	-1.640	-1.986	-2.127	-1.888	-2.314
1892	4.952	4.687	5.190	4.754	4.331	5.054	4.848	3.438	3.262	3.614	3.449	3.024	3.732	3.423	2.020	1.849	2.187	1.810	1.715	1.901	1.924	0.171	-0.380	0.362	-0.669	-0.976	-0.340	-1.054	-0.976	-0.340	-1.814	-2.200	-1.628	-1.932	-2.036	-1.850	-2.319
1893	4.932	4.658	5.185	4.939	4.487	5.266	4.968	3.441	3.266	3.619	3.426	2.992	3.707	3.394	2.000	1.818	2.184	2.010	1.911	2.105	2.074	0.179	-0.374	0.369	-0.637	-0.944	-0.308	-1.014	-0.944	-0.308	-1.808	-2.196	-1.623	-1.943	-2.042	-1.866	-2.284
1894	4.953	4.689	5.183	4.842	4.432	5.152	4.601	3.444	3.273	3.610	3.402	2.952	3.679	3.362	2.010	1.845	2.182	1.939	1.864	2.041	1.739	0.187	-0.360	0.374	-0.635	-0.936	-0.307	-1.025	-0.936	-0.307	-1.803	-2.181	-1.623	-1.937	-2.020	-1.860	-2.289
1895	4.933	4.688	5.199	4.911	4.464	5.250	4.968	3.446	3.279	3.609	3.369	2.910	3.646	3.326	1.996	1.813	2.164	2.034	1.961	2.137	2.142	0.192	-0.316	0.375	-0.646	-0.948	-0.324	-1.017	-0.948	-0.324	-1.797	-2.175	-1.621	-1.919	-2.012	-1.843	-2.272
1896	4.939	4.658	5.190	5.092	4.589	5.415	5.178	3.449	3.281	3.615	3.330	2.873	3.618	3.286	1.999	1.830	2.163	2.253	2.166	2.330	2.392	0.208	-0.289	0.375	-0.635	-0.929	-0.326	-0.962	-0.929	-0.326	-1.789	-2.171	-1.616	-1.918	-2.011	-1.842	-2.262
1897	4.947	4.700	5.208	4.917	4.432	5.255	4.960	3.452	3.283	3.616	3.286	2.837	3.586	3.241	2.003	1.827	2.175	2.119	2.034	2.207	2.219	0.221	-0.263	0.382	-0.617	-0.903	-0.305	-0.905	-0.903	-0.305	-1.786	-2.155	-1.611	-1.919	-2.013	-1.849	-2.244
1898	4.947	4.711	5.186	4.730	4.223	5.031	4.504	3.455	3.290	3.619	3.245	2.780	3.547	3.194	2.001	1.826	2.171	1.963	1.866	2.048	1.810	0.229	-0.235	0.387	-0.617	-0.901	-0.296	-0.910	-0.901	-0.296	-1.779	-2.157	-1.610	-1.914	-2.011	-1.841	-2.233
1899	4.942	4.699	5.184	4.815	4.336	5.124	4.722	3.460	3.293	3.621	3.202	2.723	3.500	3.143	1.992	1.807	2.161	2.094	2.009	2.177	2.079	0.236	-0.223	0.389	-0.641	-0.931	-0.312	-0.907	-0.931	-0.312	-1.775	-2.148	-1.609	-1.894	-1.977	-1.828	-2.209
1900	4.939	4.668	5.202	4.751	4.278	5.053	4.721	3.460	3.288	3.622	3.154	2.665	3.445	3.091	1.994	1.813	2.163	2.077	2.002	2.159	2.130	0.239	-0.237	0.390	-0.632	-0.934	-0.308	-0.892	-0.934	-0.308	-1.772	-2.140	-1.604	-1.858	-1.939	-1.795	-2.173
1901	4.938	4.704	5.200	4.538	4.043	4.831	4.360	3.460	3.296	3.623	3.104	2.610	3.395	3.039	1.986	1.802	2.147	1.925	1.831	2.013	1.821	0.248	-0.231	0.390	-0.561	-0.842	-0.245	-0.711	-0.842	-0.245	-1.768	-2.158	-1.604	-1.842	-1.926	-1.782	-2.109
1902	4.961	4.718	5.215	4.484	4.066	4.782	4.479	3.460	3.302	3.625	3.055	2.558	3.340	2.989	2.006	1.838	2.166	1.937	1.863	2.018	1.991	0.253	-0.234	0.395	-0.546	-0.822	-0.226	-0.687	-0.822	-0.226	-1.764	-2.135	-1.601	-1.833	-1.912	-1.770	-2.106
1903	5.045	4.816	5.284	4.422	3.976	4.688	4.231	3.464	3.309	3.628	3.001	2.511	3.285	2.942	2.084	1.914	2.253	1.913	1.833	1.983	1.789	0.263	-0.207	0.398	-0.566	-0.880	-0.233	-0.694	-0.880	-0.233	-1.759	-2.141	-1.599	-1.829	-1.913	-1.764	-2.136
1904	4.974	4.756	5.206	4.405	3.961	4.714	4.319	3.466	3.312	3.626	2.945	2.471	3.232	2.899	2.017	1.858	2.181	1.951	1.874	2.031	1.919	0.267	-0.210	0.407	-0.724	-1.061	-0.354	-0.834	-1.061	-0.354	-1.759	-2.125	-1.599	-1.873	-1.957	-1.798	-2.207
1905	4.942	4.686	5.162	4.448	3.993	4.744	4.527	3.466	3.311	3.622	2.901	2.439	3.186	2.863	1.976	1.814	2.143	2.044	1.961	2.123	2.164	0.270	-0.179	0.410	-0.640	-0.968	-0.280	-0.707	-0.968	-0.280	-1.760	-2.126	-1.598	-1.871	-1.958	-1.793	-2.188
1906	4.942	4.703	5.163	4.435	4.005	4.747	4.348	3.466	3.310	3.614	2.860	2.415	3.144	2.835	1.982	1.816	2.138	2.068	1.990	2.152	2.013	0.270	-0.183	0.410	-0.556	-0.888	-0.222	-0.620	-0.888	-0.222	-1.757	-2.100	-1.596	-1.868	-1.955	-1.790	-2.183
1907	4.947	4.743	5.170	4.546	4.138	4.853	4.736	3.467	3.308	3.611	2.837	2.402	3.111	2.814	1.989	1.842	2.132	2.209	2.128	2.278	2.421	0.272	-0.203	0.415	-0.554	-0.883	-0.208	-0.534	-0.883	-0.208	-1.756	-2.087	-1.595	-1.865	-1.953	-1.781	-2.184
1908	4.940	4.719	5.178	4.345	3.879	4.627	4.267	3.466	3.312	3.607	2.815	2.398	3.088	2.803	1.978	1.826	2.151	2.000	1.933	2.066	1.964	0.273	-0.190	0.420	-0.505	-0.818	-0.177	-0.531	-0.818	-0.177	-1.754	-2.088	-1.594	-1.845	-1.930	-1.767	-2.162
1909	4.934	4.733	5.136	4.138	3.699	4.438	4.175	3.467	3.312	3.612	2.801	2.405	3.075	2.801	1.976	1.819	2.132	1.806	1.740	1.882	1.874	0.280	-0.152	0.422	-0.436	-0.732	-0.109	-0.433	-0.732	-0.109	-1.752	-2.081	-1.593	-1.846	-1.928	-1.773	-2.174
1910	4.943	4.733	5.150	4.171	3.762	4.461	4.079	3.468	3.313	3.602	2.800	2.420	3.073	2.807	1.981	1.825	2.139	1.863	1.799	1.949	1.772	0.263	-0.205	0.419	-0.357	-0.651	-0.042	-0.373	-0.651	-0.042	-1.764	-2.122	-1.589	-1.832	-1.908	-1.764	-2.182
1911	4.954	4.730	5.181	4.110	3.711	4.376	4.195	3.467	3.319	3.605	2.809	2.437	3.081	2.822	1.993	1.837	2.165	1.780	1.701	1.864	1.873	0.260	-0.191	0.415	-0.258	-0.561	0.036	-0.295	-0.561	0.036	-1.772	-2.135	-1.591	-1.824	-1.902	-1.759	-2.183
1912	5.047	4.800	5.249	4.443	4.035	4.710	4.549	3.465	3.323	3.600	2.828	2.443	3.093	2.844	2.083	1.912	2.254	2.100	2.010	2.185	2.205	0.261	-0.235	0.413	-0.167	-0.466	0.088	-0.232	-0.466	0.088	-1.768	-2.145	-1.588	-1.822	-1.897	-1.756	-2.184
1913	5.004	4.779	5.198	4.285	3.909	4.609	4.287	3.466	3.324	3.592	2.849	2.456	3.120	2.872	2.037	1.885	2.195	1.925	1.840	2.004	1.914	0.261	-0.240	0.413	-0.070	-0.352	0.155	-0.189	-0.352	0.155	-1.769	-2.160	-1.588	-1.846	-1.933	-1.770	-2.237
1914	4.960	4.727	5.157	4.422	4.006	4.693	4.284	3.465	3.331	3.589	2.882	2.472	3.152	2.905	1.998	1.821	2.149	2.019	1.954	2.089	1.879	0.263	-0.229	0.414	-0.014	-0.289	0.184	-0.083	-0.289	0.184	-1.770	-2.155	-1.589	-1.846	-1.932	-1.778	-2.222
1915	4.936	4.728	5.144	4.496	4.070	4.787	4.557	3.463	3.332	3.581	2.914	2.507	3.186	2.941	1.976	1.822	2.142	2.072	1.995	2.159	2.117	0.273	-0.224	0.417	0.048	-0.229	0.227	-0.050	-0.229	0.227	-1.771	-2.153	-1.587	-1.860	-1.953	-1.790	-2.288
1916	4.943	4.727	5.162	4.480	4.071	4.791	4.512	3.460	3.335	3.577	2.946	2.546	3.221	2.977	1.991	1.839	2.156	2.022	1.944	2.117	2.035	0.267	-0.210	0.414	0.104	-0.160	0.264	-0.034	-0.160	0.264	-1.776	-2.176	-1.585	-1.852	-1.953	-1.778	-2.224
1917	4.946	4.736	5.129	4.597	4.196	4.893	4.843	3.457	3.329	3.577	2.975	2.583	3.258	3.013	1.990	1.838	2.127	2.116	2.045	2.196	2.330	0.259	-0.246	0.413	0.144	-0.118	0.289	0.016	-0.118	0.289	-1.777	-2.165	-1.581	-1.859	-1.998	-1.780	-2.229
1918	4.951	4.727	5.163	4.766	4.352	5.043	4.614	3.457	3.327	3.574	3.003	2.608	3.292	3.048	2.000	1.843	2.154	2.251	2.164	2.330	2.066	0.253	-0.310	0.417	0.149	-0.129	0.302	0.044	-0.129	0.302	-1.782	-2.168	-1.585	-1.854	-2.030	-1.772	-2.237
1919	4.961	4.744	5.155	4.548	4.157	4.863	4.528	3.455	3.331	3.575	3.026	2.625	3.323	3.079	2.007	1.858	2.163	1.997	1.919	2.100	1.949	0.252	-0.323	0.416	0.194	-0.084	0.322	0.100	-0.084	0.322	-1.790	-2.186	-1.585	-1.869	-2.071	-1.774	-2.244
1920	4.954	4.765	5.200	4.620	4.212	4.932	4.686	3.454	3.333	3.575	3.047	2.638	3.350	3.107	2.009	1.860	2.159	2.066	1.992	2.145	2.078	0.247	-0.331	0.415	0.210	-0.110	0.330	0.049	-0.110	0.330	-1.795	-2.195	-1.583	-1.909	-2.167	-1.802	-2.344
1921	4.954	4.754	5.142	4.568	4.168	4.876	4.519	3.454	3.335	3.575	3.064	2.648	3.373	3.131	2.001	1.853	2.150	1.988	1.902	2.089	1.888	0.246	-0.317	0.415	0.236	-0.105	0.341	0.080	-0.105	0.341	-1.799	-2.207	-1.584	-1.919	-2.183	-1.804	-2.344
1922	4.946	4.731	5.159	4.454	4.060	4.766	4.535	3.455	3.331	3.576	3.079	2.656	3.386	3.151	2.004	1.850	2.157	1.867	1.794	1.934	1.884	0.246	-0.333	0.417	0.259	-0.088	0.354	0.118	-0.088	0.354	-1.799	-2.217	-1.588	-2.017	-2.333	-1.875	-2.381
1923	4.944	4.734	5.148	4.521	4.106	4.871	4.603	3.456	3.325	3.573	3.087	2.663	3.400	3.167	1.993	1.852	2.158	1.931	1.864	1.991	1.936	0.247	-0.331	0.418	0.269	-0.094	0.368	0.133	-0.094	0.368	-1.800	-2.226	-1.586	-2.038	-2.362	-1.879	-2.448
1924	4.946	4.731	5.155	4.443	4.064	4.779	4.704	3.455	3.324	3.573	3.099	2.671	3.412	3.180	2.000	1.840	2.166	1.835	1.769	1.892	2.024	0.252	-0.331	0.419	0.276	-0.130	0.375	0.129	-0.130	0.375	-1.801	-2.217	-1.587	-2.033	-2.340	-1.887	-2.441
1925	4.942	4.741	5.168	4.627	4.188	4.948	4.664	3.456	3.331	3.575	3.112	2.682	3.421	3.189	1.992	1.839	2.142	2.001	1.928	2.068	1.976	0.257	-0.345	0.421	0.271	-0.205	0.374	0.103	-0.205	0.374	-1.798	-2.223	-1.586	-2.012	-2.306	-1.872	-2.414
1926	4.946	4.727	5.170	4.704	4.297	5.025	4.750	3.459	3.325	3.576	3.120	2.696	3.426	3.195	1.998	1.822	2.160	2.072	2.001	2.142	2.055	0.254	-0.357	0.421	0.274	-0.226	0.378	0.102	-0.226	0.378	-1.796	-2.218	-1.584	-2.054	-2.358	-1.904	-2.459
1927	4.945	4.751	5.141	4.689	4.266	4.988	4.795	3.460	3.330	3.579	3.135	2.715	3.428	3.199	1.997	1.845	2.156	2.038	1.942	2.113	2.095	0.256	-0.341	0.423	0.274	-0.262	0.381	0.114	-0.262	0.381	-1.794	-2.222	-1.582	-2.060	-2.350	-1.912	-2.463
1928	4.954	4.722	5.161	4.596	4.171	4.924	4.610	3.462	3.332	3.582	3.144	2.744	3.429	3.203	1.997	1.824	2.152	1.940	1.852	2.014	1.907	0.257	-0.347	0.424	0.283	-0.232	0.382	0.127	-0.232	0.382	-1.789	-2.195	-1.581	-2.024	-2.312	-1.878	-2.411
1929	4.963	4.747	5.197	4.695	4.258	5.047	4.919	3.464	3.333	3.586	3.156	2.772	3.443	3.206	2.006	1.849	2.165	2.010	1.895	2.106	2.213	0.248	-0.371	0.425	0.270	-0.307	0.378	0.113	-0.307	0.378	-1.793	-2.224	-1.583	-2.032	-2.329	-1.880	-2.411
1930	4.974	4.786	5.165	4.741	4.459	5.012	4.768	3.468	3.343	3.590	3.172	2.806	3.462	3.210	2.015	1.844	2.164	2.064	1.969	2.184	2.057	0.239	-0.365	0.422	0.254	-0.391	0.371	0.084	-0.391	0.371	-1.792	-2.254	-1.584	-2.040	-2.341	-1.888	-2.437
1931	4.986	4.796	5.182	4.798	4.497	5.011	4.863	3.470	3.345	3.594	3.188	2.842	3.485	3.217	2.015	1.869	2.164	2.088	1.998	2.191	2.146	0.235	-0.422	0.421	0.229	-0.450	0.365	0.040	-0.450	0.365	-1.791	-2.246	-1.583	-2.011	-2.319	-1.860	-2.368
1932	4.986	4.787	5.163	4.780	4.495	5.004	4.663	3.473	3.353	3.597	3.213	2.881	3.490	3.226	2.015	1.867	2.163	2.051	1.979	2.127	1.936	0.230	-0.423	0.425	0.237	-0.420	0.365	0.055	-0.420	0.365	-1.790	-2.265	-1.582	-2.019	-2.321	-1.868	-2.406
1933	4.978	4.762	5.154	4.756	4.495	4.999	4.829	3.477	3.360	3.601	3.234	2.921	3.485	3.240	2.000	1.844	2.151	2.010	1.953	2.074	2.088	0.228	-0.444	0.423	0.238	-0.456	0.363	0.056	-0.456	0.363	-1.790	-2.258	-1.581	-1.980	-2.285	-1.849	-2.321
1934	4.991	4.789	5.176	4.670	4.385	4.888	4.555	3.484	3.369	3.603	3.268	2.980	3.488	3.259	2.011	1.865	2.154	1.890	1.825	1.951	1.796	0.226	-0.391	0.422	0.228	-0.507	0.356	0.037	-0.507	0.356	-1.786	-2.259	-1.579	-1.976	-2.284	-1.845	-2.319
1935	4.980	4.790	5.166	4.774	4.516	5.014	4.737	3.489	3.379	3.604	3.293	3.049	3.504	3.282	1.994	1.828	2.125	1.968	1.889	2.036	1.954	0.223	-0.403	0.422	0.224	-0.557	0.355	0.018	-0.557	0.355	-1.782	-2.248	-1.576	-1.966	-2.281	-1.828	-2.318
1936	4.981	4.798	5.202	4.840	4.599	5.061	4.762	3.493	3.389	3.605	3.323	3.109	3.523	3.311	1.990	1.852	2.145	2.010	1.912	2.091	1.951	0.223	-0.426	0.424	0.210	-0.616	0.352	0.023	-0.616	0.352	-1.777	-2.237	-1.576	-1.955	-2.281	-1.824	-2.286
1937	4.983	4.793	5.181	4.865	4.622	5.116	4.993	3.498	3.398	3.603	3.352	3.142	3.549	3.343	1.987	1.826	2.132	2.005	1.885	2.115	2.149	0.226	-0.394	0.423	0.207	-0.664	0.355	-0.008	-0.664	0.355	-1.773	-2.254	-1.573	-1.943	-2.278	-1.801	-2.293
1938	4.977	4.766	5.178	4.661	4.400	4.879	4.515	3.503	3.399	3.604	3.374	3.149	3.587	3.379	1.981	1.806	2.146	1.776	1.628	1.901	1.636	0.226	-0.396	0.422	0.193	-0.687	0.349	-0.037	-0.687	0.349	-1.768	-2.250	-1.573	-1.932	-2.269	-1.792	-2.269
1939	4.992	4.797	5.169	4.891	4.657	5.113	4.778	3.508	3.405	3.615	3.393	3.159	3.617	3.416	1.989	1.829	2.141	1.971	1.814	2.134	1.862	0.224	-0.386	0.421	0.164	-0.703	0.346	-0.043	-0.703	0.346	-1.759	-2.266	-1.570	-1.910	-2.232	-1.775	-2.231
1940	5.002	4.806	5.171	4.952	4.716	5.175	5.059	3.512	3.407	3.623	3.426	3.196	3.628	3.453	1.990	1.827	2.137	2.011	1.813	2.202	2.107	0.217	-0.407	0.418	0.172	-0.658	0.350	0.007	-0.658	0.350	-1.759	-2.290	-1.569	-1.923	-2.240	-1.788	-2.246
1941	5.033	4.828	5.239	5.026	4.594	5.409	5.071	3.516	3.413	3.632	3.456	3.193	3.661	3.487	2.022	1.857	2.179	2.063	1.837	2.310	2.083	0.218	-0.408	0.419	0.195	-0.599	0.356	0.023	-0.599	0.356	-1.756	-2.293	-1.567	-1.995	-2.317	-1.839	-2.327
1942	5.052	4.839	5.258	5.108	4.691	5.487	5.201	3.522	3.416	3.639	3.480	3.188	3.692	3.518	2.029	1.884	2.192	2.120	1.895	2.339	2.183	0.221	-0.439	0.417	0.185	-0.622	0.351	-0.002	-0.622	0.351	-1.749	-2.277	-1.569	-1.994	-2.321	-1.839	-2.335
1943	5.045	4.822	5.240	5.134	4.700	5.488	5.106	3.528	3.417	3.638	3.489	3.186	3.713	3.544	2.023	1.863	2.188	2.139	1.900	2.326	2.062	0.221	-0.451	0.416	0.135	-0.787	0.325	-0.070	-0.787	0.325	-1.748	-2.277	-1.567	-2.018	-2.344	-1.850	-2.331
1944	5.051	4.813	5.252	5.228	4.767	5.594	5.356	3.531	3.419	3.637	3.499	3.189	3.724	3.564	2.028	1.860	2.189	2.209	1.971	2.453	2.291	0.223	-0.480	0.418	0.114	-0.885	0.324	-0.139	-0.885	0.324	-1.745	-2.291	-1.568	-1.967	-2.292	-1.804	-2.357
1945	5.048	4.813	5.242	5.313	4.901	5.678	5.679	3.532	3.424	3.637	3.503	3.218	3.724	3.578	2.018	1.856	2.172	2.284	2.044	2.542	2.601	0.223	-0.475	0.419	0.106	-0.862	0.320	-0.167	-0.862	0.320	-1.742	-2.268	-1.568	-1.966	-2.291	-1.805	-2.356
1946	5.013	4.826	5.194	4.975	4.596	5.228	4.966	3.534	3.425	3.630	3.504	3.248	3.718	3.585	1.992	1.846	2.139	1.937	1.679	2.177	1.880	0.224	-0.464	0.422	0.093	-0.813	0.309	-0.179	-0.813	0.309	-1.739	-2.270	-1.566	-1.952	-2.269	-1.800	-2.354
1947	5.014	4.800	5.213	4.557	4.249	4.802	4.682	3.536	3.428	3.625	3.503	3.277	3.709	3.587	1.987	1.845	2.144	1.528	1.321	1.720	1.594	0.230	-0.453	0.420	0.080	-0.784	0.300	-0.197	-0.784	0.300	-1.735	-2.280	-1.564	-1.954	-2.267	-1.808	-2.405
1948	5.018	4.812	5.194	4.832	4.532	5.093	4.702	3.536	3.436	3.629	3.498	3.289	3.697	3.584	1.985	1.831	2.125	1.811	1.603	1.976	1.618	0.236	-0.437	0.419	0.074	-0.729	0.294	-0.201	-0.729	0.294	-1.733	-2.266	-1.564	-1.928	-2.247	-1.783	-2.375
1949	5.006	4.826	5.190	4.983	4.712	5.190	4.920	3.536	3.441	3.627	3.497	3.298	3.679	3.578	1.980	1.845	2.124	1.966	1.831	2.121	1.842	0.236	-0.382	0.412	0.050	-0.710	0.267	-0.227	-0.710	0.267	-1.729	-2.265	-1.564	-1.919	-2.241	-1.779	-2.351
1950	5.015	4.843	5.195	5.017	4.829	5.208	5.158	3.536	3.444	3.622	3.491	3.314	3.671	3.568	1.991	1.854	2.130	2.013	1.911	2.112	2.090	0.240	-0.366	0.414	0.058	-0.663	0.259	-0.282	-0.663	0.259	-1.728	-2.240	-1.565	-1.901	-2.220	-1.764	-2.385
1951	5.023	4.843	5.223	5.028	4.888	5.211	5.125	3.534	3.441	3.623	3.492	3.326	3.673	3.555	1.994	1.849	2.153	2.030	1.943	2.120	2.070	0.244	-0.342	0.417	0.027	-0.636	0.234	-0.314	-0.636	0.234	-1.726	-2.226	-1.563	-1.883	-2.195	-1.754	-2.348
1952	5.039	4.853	5.186	5.190	5.045	5.402	5.272	3.534	3.447	3.624	3.493	3.337	3.669	3.541	2.008	1.863	2.135	2.190	2.108	2.282	2.231	0.250	-0.276	0.420	0.068	-0.523	0.251	-0.270	-0.523	0.251	-1.720	-2.229	-1.562	-1.891	-2.207	-1.758	-2.361
1953	5.031	4.867	5.191	5.004	4.868	5.213	5.012	3.534	3.449	3.624	3.485	3.335	3.663	3.525	2.009	1.864	2.137	2.016	1.927	2.108	1.987	0.259	-0.244	0.421	0.064	-0.448	0.242	-0.281	-0.448	0.242	-1.719	-2.226	-1.560	-1.893	-2.209	-1.755	-2.361
1954	5.025	4.854	5.198	4.991	4.840	5.195	4.954	3.534	3.450	3.620	3.483	3.335	3.653	3.508	2.001	1.874	2.137	2.006	1.913	2.099	1.946	0.268	-0.197	0.427	0.092	-0.345	0.248	-0.253	-0.345	0.248	-1.717	-2.209	-1.559	-1.896	-2.209	-1.763	-2.360
1955	5.030	4.864	5.193	4.871	4.695	5.061	4.833	3.532	3.448	3.612	3.477	3.331	3.642	3.489	2.003	1.879	2.143	1.870	1.796	1.949	1.844	0.281	-0.170	0.427	0.099	-0.275	0.266	-0.294	-0.275	0.266	-1.716	-2.189	-1.558	-1.893	-2.205	-1.765	-2.369
1956	5.037	4.878	5.202	5.063	4.892	5.227	5.144	3.531	3.444	3.605	3.471	3.325	3.630	3.471	2.014	1.874	2.149	2.074	1.984	2.146	2.173	0.290	-0.151	0.432	0.118	-0.213	0.279	-0.245	-0.213	0.279	-1.712	-2.185	-1.557	-1.904	-2.214	-1.780	-2.389
1957	5.034	4.879	5.196	4.995	4.828	5.137	5.123	3.530	3.440	3.601	3.472	3.327	3.615	3.452	2.011	1.874	2.145	1.998	1.931	2.069	2.171	0.295	-0.144	0.434	0.132	-0.169	0.278	-0.244	-0.169	0.278	-1.711	-2.173	-1.558	-1.910	-2.221	-1.783	-2.406
1958	5.029	4.833	5.178	5.031	4.891	5.187	5.003	3.527	3.441	3.600	3.473	3.325	3.607	3.433	2.009	1.874	2.131	2.047	1.986	2.128	2.070	0.297	-0.131	0.435	0.171	-0.081	0.304	-0.159	-0.081	0.304	-1.707	-2.171	-1.557	-1.898	-2.203	-1.775	-2.384
1959	5.022	4.849	5.177	4.976	4.810	5.101	4.906	3.524	3.438	3.590	3.467	3.328	3.596	3.416	2.004	1.855	2.146	1.993	1.923	2.055	1.990	0.300	-0.123	0.439	0.150	-0.088	0.293	-0.207	-0.088	0.293	-1.707	-2.111	-1.556	-1.910	-2.224	-1.786	-2.391
1960	5.023	4.853	5.186	4.969	4.834	5.084	4.918	3.522	3.435	3.582	3.464	3.331	3.580	3.399	2.004	1.872	2.135	1.986	1.925	2.049	2.018	0.303	-0.093	0.443	0.167	-0.078	0.292	-0.175	-0.078	0.292	-1.707	-2.123	-1.555	-1.894	-2.205	-1.771	-2.346
1961	5.020	4.855	5.182	5.003	4.889	5.109	4.875	3.518	3.434	3.579	3.455	3.337	3.565	3.385	2.013	1.879	2.141	2.038	1.962	2.105	1.990	0.309	-0.091	0.445	0.169	-0.062	0.293	-0.171	-0.062	0.293	-1.705	-2.124	-1.556	-1.893	-2.205	-1.772	-2.347
1962	5.014	4.861	5.180	4.964	4.848	5.065	4.760	3.515	3.438	3.574	3.449	3.338	3.549	3.374	2.005	1.873	2.152	2.004	1.946	2.066	1.886	0.315	-0.064	0.446	0.204	-0.005	0.317	-0.112	-0.005	0.317	-1.705	-2.134	-1.556	-1.890	-2.199	-1.764	-2.346
1963	5.003	4.845	5.173	4.986	4.883	5.093	4.884	3.512	3.442	3.569	3.440	3.345	3.538	3.366	1.996	1.865	2.137	2.037	1.966	2.093	2.018	0.321	-0.019	0.449	0.237	0.048	0.336	-0.061	0.048	0.336	-1.704	-2.128	-1.553	-1.891	-2.196	-1.766	-2.345
1964	4.975	4.821	5.153	4.992	4.893	5.117	4.826	3.510	3.439	3.565	3.433	3.346	3.525	3.361	1.972	1.851	2.123	2.047	1.996	2.101	1.965	0.335	-0.012	0.453	0.275	0.090	0.364	0.024	0.090	0.364	-1.697	-2.105	-1.553	-1.863	-2.157	-1.748	-2.291
1965	4.998	4.836	5.156	4.852	4.751	4.970	4.841	3.508	3.441	3.559	3.428	3.349	3.516	3.360	1.995	1.852	2.125	1.915	1.855	1.985	1.980	0.348	0.055	0.456	0.306	0.143	0.382	0.090	0.143	0.382	-1.690	-2.082	-1.552	-1.857	-2.147	-1.744	-2.269
1966	4.981	4.841	5.138	4.894	4.792	5.023	4.962	3.505	3.447	3.553	3.422	3.350	3.502	3.364	1.982	1.858	2.107	1.958	1.897	2.023	2.098	0.356	0.083	0.458	0.324	0.165	0.391	0.125	0.165	0.391	-1.683	-2.050	-1.548	-1.868	-2.139	-1.751	-2.263
1967	4.999	4.844	5.163	4.887	4.788	4.999	4.759	3.504	3.446	3.553	3.422	3.357	3.490	3.371	2.004	1.871	2.135	1.946	1.892	2.007	1.888	0.363	0.114	0.460	0.324	0.178	0.389	0.122	0.178	0.389	-1.672	-2.022	-1.544	-1.873	-2.129	-1.752	-2.249
1968	4.997	4.840	5.152	4.934	4.848	5.029	4.927	3.502	3.448	3.552	3.423	3.369	3.488	3.381	2.004	1.878	2.139	1.997	1.934	2.054	2.045	0.370	0.142	0.462	0.330	0.207	0.393	0.135	0.207	0.393	-1.659	-1.978	-1.542	-1.863	-2.099	-1.747	-2.232
1969	5.000	4.849	5.155	5.110	5.023	5.201	5.198	3.500	3.447	3.550	3.427	3.378	3.486	3.395	2.006	1.869	2.138	2.171	2.117	2.228	2.302	0.379	0.154	0.464	0.342	0.244	0.397	0.155	0.244	0.397	-1.650	-1.956	-1.541	-1.855	-2.069	-1.744	-2.231
1970	5.008	4.838	5.175	4.904	4.834	4.988	4.842	3.500	3.450	3.546	3.432	3.385	3.486	3.411	2.011	1.883	2.158	1.958	1.912	2.014	1.930	0.391	0.199	0.468	0.360	0.283	0.406	0.188	0.283	0.406	-1.645	-1.950	-1.539	-1.851	-2.045	-1.751	-2.255
1971	5.005	4.843	5.165	4.790	4.714	4.881	4.671	3.499	3.450	3.546	3.439	3.394	3.483	3.430	2.010	1.874	2.140	1.832	1.788	1.898	1.741	0.406	0.216	0.469	0.386	0.314	0.417	0.258	0.314	0.417	-1.638	-1.909	-1.538	-1.807	-1.959	-1.737	-2.114
1972	5.004	4.853	5.150	5.051	4.977	5.133	5.278	3.498	3.451	3.546	3.451	3.405	3.495	3.450	2.010	1.885	2.136	2.088	2.038	2.136	2.328	0.416	0.251	0.470	0.397	0.340	0.424	0.279	0.340	0.424	-1.632	-1.924	-1.536	-1.810	-1.941	-1.732	-2.133
1973	4.999	4.848	5.147	4.972	4.902	5.049	4.825	3.499	3.450	3.543	3.464	3.417	3.503	3.470	2.004	1.883	2.127	1.995	1.954	2.052	1.854	0.424	0.270	0.473	0.437	0.405	0.452	0.323	0.405	0.452	-1.624	-1.898	-1.534	-1.690	-1.747	-1.657	-2.020
1974	4.997	4.844	5.143	5.013	4.932	5.096	5.045	3.499	3.447	3.543	3.474	3.430	3.514	3.491	2.006	1.879	2.131	2.028	1.978	2.073	2.054	0.432	0.286	0.476	0.444	0.414	0.457	0.334	0.414	0.457	-1.621	-1.900	-1.533	-1.671	-1.701	-1.646	-1.969
1975	4.989	4.835	5.136	4.884	4.806	4.971	4.714	3.499	3.450	3.544	3.489	3.441	3.527	3.511	1.999	1.874	2.121	1.884	1.837	1.926	1.703	0.440	0.319	0.478	0.446	0.417	0.459	0.339	0.417	0.459	-1.618	-1.894	-1.531	-1.666	-1.693	-1.642	-1.950
1976	4.984	4.841	5.151	5.113	5.019	5.185	5.189	3.500	3.450	3.543	3.502	3.450	3.544	3.530	1.993	1.875	2.121	2.101	2.042	2.140	2.159	0.446	0.342	0.481	0.449	0.421	0.462	0.349	0.421	0.462	-1.614	-1.886	-1.532	-1.674	-1.701	-1.646	-1.964
1977	4.981	4.830	5.136	5.068	4.990	5.150	5.066	3.500	3.448	3.543	3.513	3.460	3.560	3.547	1.988	1.860	2.121	2.044	1.991	2.089	2.020	0.451	0.359	0.483	0.451	0.427	0.462	0.361	0.427	0.462	-1.613	-1.870	-1.531	-1.672	-1.698	-1.645	-1.959
1978	4.977	4.827	5.138	4.984	4.894	5.069	5.136	3.501	3.447	3.541	3.523	3.470	3.570	3.561	1.984	1.861	2.122	1.945	1.893	1.996	2.074	0.456	0.372	0.485	0.457	0.440	0.468	0.378	0.440	0.468	-1.612	-1.859	-1.531	-1.656	-1.684	-1.630	-1.943
1979	4.998	4.827	5.138	5.217	5.150	5.295	5.296	3.501	3.451	3.547	3.535	3.480	3.581	3.574	1.998	1.871	2.119	2.171	2.124	2.212	2.222	0.460	0.384	0.486	0.460	0.445	0.470	0.385	0.445	0.470	-1.612	-1.864	-1.531	-1.668	-1.695	-1.639	-1.982
1980	4.991	4.821	5.155	5.035	4.958	5.113	5.161	3.500	3.452	3.547	3.544	3.486	3.592	3.584	1.998	1.869	2.131	1.976	1.929	2.015	2.078	0.463	0.389	0.487	0.461	0.447	0.470	0.387	0.447	0.470	-1.613	-1.866	-1.532	-1.666	-1.694	-1.637	-1.978
1981	5.004	4.818	5.184	4.898	4.827	4.987	4.838	3.500	3.449	3.549	3.553	3.495	3.603	3.591	2.009	1.869	2.150	1.834	1.791	1.872	1.747	0.466	0.398	0.489	0.461	0.447	0.471	0.389	0.447	0.471	-1.610	-1.855	-1.532	-1.664	-1.692	-1.637	-1.974
1982	5.006	4.847	5.168	5.146	5.074	5.224	5.260	3.499	3.449	3.550	3.560	3.502	3.612	3.597	2.014	1.886	2.151	2.070	2.033	2.109	2.163	0.468	0.404	0.489	0.458	0.442	0.468	0.374	0.442	0.468	-1.609	-1.868	-1.532	-1.688	-1.717	-1.660	-2.063
1983	5.032	4.873	5.204	5.106	5.028	5.180	5.013	3.499	3.448	3.554	3.566	3.508	3.619	3.601	2.040	1.911	2.197	2.027	1.985	2.064	1.911	0.470	0.411	0.490	0.459	0.443	0.468	0.374	0.443	0.468	-1.609	-1.861	-1.532	-1.683	-1.713	-1.657	-2.040
1984	4.991	4.841	5.144	5.140	5.070	5.211	5.209	3.498	3.444	3.556	3.571	3.511	3.625	3.605	2.003	1.874	2.132	2.054	2.013	2.101	2.104	0.472	0.418	0.491	0.461	0.446	0.470	0.379	0.446	0.470	-1.607	-1.866	-1.532	-1.690	-1.720	-1.663	-2.071
1985	4.971	4.819	5.131	5.114	5.031	5.184	5.159	3.496	3.441	3.562	3.577	3.511	3.630	3.608	1.982	1.855	2.113	2.026	1.977	2.070	2.051	0.474	0.427	0.491	0.463	0.449	0.472	0.384	0.449	0.472	-1.608	-1.859	-1.531	-1.691	-1.721	-1.665	-2.076
1986	4.974	4.824	5.138	5.051	4.978	5.134	5.029	3.493	3.439	3.567	3.581	3.514	3.637	3.611	1.985	1.860	2.119	1.961	1.917	2.004	1.918	0.476	0.430	0.492	0.463	0.448	0.472	0.385	0.448	0.472	-1.609	-1.866	-1.532	-1.686	-1.716	-1.660	-2.056
1987	4.984	4.826	5.132	5.090	5.026	5.186	5.188	3.490	3.432	3.571	3.584	3.518	3.639	3.614	1.997	1.854	2.120	2.000	1.960	2.035	2.074	0.478	0.437	0.493	0.464	0.450	0.473	0.389	0.450	0.473	-1.608	-1.857	-1.532	-1.684	-1.713	-1.659	-2.056
1988	4.969	4.810	5.123	5.025	4.954	5.093	4.979	3.486	3.427	3.575	3.586	3.522	3.645	3.617	1.985	1.861	2.108	1.924	1.887	1.969	1.863	0.479	0.441	0.493	0.465	0.451	0.473	0.396	0.451	0.473	-1.606	-1.841	-1.532	-1.681	-1.709	-1.656	-2.046
1989	4.969	4.805	5.153	5.139	5.063	5.226	5.068	3.484	3.418	3.574	3.589	3.525	3.643	3.620	1.989	1.854	2.120	2.041	2.000	2.089	1.948	0.480	0.443	0.494	0.466	0.453	0.474	0.400	0.453	0.474	-1.607	-1.860	-1.532	-1.686	-1.714	-1.660	-2.070
1990	4.974	4.812	5.134	5.045	4.972	5.127	5.008	3.481	3.411	3.570	3.589	3.526	3.645	3.622	1.994	1.866	2.131	1.940	1.898	1.984	1.886	NA	NA	NA	0.466	0.453	0.473	0.406	0.453	0.473	NA	NA	NA	-1.701	-1.732	-1.676	-2.078
1991	4.997	4.843	5.160	4.975	4.886	5.066	5.123	3.479	3.405	3.565	3.590	3.529	3.648	3.623	2.024	1.888	2.152	1.872	1.821	1.912	1.999	NA	NA	NA	0.469	0.458	0.475	0.413	0.458	0.475	NA	NA	NA	-1.691	-1.716	-1.665	-2.067
1992	5.015	4.846	5.215	5.250	5.175	5.332	5.304	3.476	3.397	3.561	3.591	3.528	3.652	3.623	2.044	1.910	2.187	2.144	2.103	2.183	2.181	NA	NA	NA	0.471	0.462	0.477	0.416	0.462	0.477	NA	NA	NA	-1.690	-1.713	-1.665	-2.067
1993	4.968	4.794	5.125	5.163	5.086	5.259	5.254	3.473	3.393	3.559	3.591	3.526	3.653	3.620	1.999	1.865	2.125	2.056	2.012	2.104	2.134	NA	NA	NA	0.472	0.464	0.477	0.421	0.464	0.477	NA	NA	NA	-1.687	-1.710	-1.664	-2.054
1994	4.944	4.780	5.096	5.141	5.068	5.232	5.130	3.472	3.390	3.554	3.589	3.522	3.653	3.613	1.978	1.836	2.119	2.039	1.997	2.082	2.016	NA	NA	NA	0.473	0.466	0.478	0.423	0.466	0.478	NA	NA	NA	-1.689	-1.714	-1.666	-2.057
1995	4.954	4.798	5.127	4.990	4.903	5.084	4.912	3.469	3.378	3.553	3.584	3.517	3.649	3.604	1.989	1.870	2.127	1.889	1.847	1.935	1.808	NA	NA	NA	0.475	0.467	0.480	0.426	0.467	0.480	NA	NA	NA	-1.679	-1.702	-1.653	-2.028
1996	4.967	4.795	5.131	5.060	4.973	5.142	5.248	3.469	3.370	3.556	3.579	3.511	3.642	3.590	2.002	1.864	2.148	1.965	1.922	2.003	2.158	NA	NA	NA	NA	NA	NA	NA	NA	NA	NA	NA	NA	NA	NA	NA	NA
1997	4.966	4.790	5.124	5.188	5.100	5.275	5.322	3.468	3.365	3.558	3.570	3.503	3.638	3.573	1.999	1.868	2.137	2.104	2.067	2.138	2.249	NA	NA	NA	NA	NA	NA	NA	NA	NA	NA	NA	NA	NA	NA	NA	NA
1998	4.961	4.782	5.130	5.116	5.016	5.199	5.024	3.467	3.359	3.563	3.561	3.490	3.629	3.553	1.998	1.870	2.144	2.037	1.996	2.070	1.971	NA	NA	NA	NA	NA	NA	NA	NA	NA	NA	NA	NA	NA	NA	NA	NA
1999	4.960	4.802	5.125	5.042	4.954	5.121	4.870	3.468	3.364	3.566	3.550	3.474	3.625	3.530	1.996	1.873	2.132	1.976	1.937	2.018	1.840	NA	NA	NA	NA	NA	NA	NA	NA	NA	NA	NA	NA	NA	NA	NA	NA
2000	4.967	4.788	5.143	5.061	4.960	5.157	5.005	3.469	3.354	3.570	3.539	3.460	3.611	3.505	2.006	1.874	2.137	2.011	1.966	2.054	1.999	NA	NA	NA	NA	NA	NA	NA	NA	NA	NA	NA	NA	NA	NA	NA	NA
2001	4.965	4.783	5.128	5.092	5.013	5.176	4.989	3.470	3.353	3.575	3.524	3.447	3.596	3.480	2.002	1.854	2.130	2.054	2.015	2.092	2.009	NA	NA	NA	NA	NA	NA	NA	NA	NA	NA	NA	NA	NA	NA	NA	NA
2002	4.968	4.770	5.131	4.977	4.888	5.063	4.948	3.469	3.352	3.578	3.509	3.433	3.580	3.456	1.996	1.865	2.141	1.953	1.913	1.988	1.992	NA	NA	NA	NA	NA	NA	NA	NA	NA	NA	NA	NA	NA	NA	NA	NA
2003	4.964	4.779	5.141	5.021	4.929	5.102	5.019	3.469	3.353	3.579	3.497	3.420	3.564	3.433	1.997	1.863	2.137	2.010	1.963	2.047	2.086	NA	NA	NA	NA	NA	NA	NA	NA	NA	NA	NA	NA	NA	NA	NA	NA
2004	4.983	4.783	5.151	5.113	5.022	5.204	5.120	3.471	3.351	3.581	3.485	3.408	3.557	3.413	2.016	1.874	2.151	2.110	2.071	2.151	2.206	NA	NA	NA	NA	NA	NA	NA	NA	NA	NA	NA	NA	NA	NA	NA	NA
2005	4.982	4.804	5.153	4.960	4.875	5.050	4.835	3.474	3.361	3.593	3.475	3.398	3.555	3.397	2.011	1.883	2.138	1.969	1.929	2.009	1.939	NA	NA	NA	NA	NA	NA	NA	NA	NA	NA	NA	NA	NA	NA	NA	NA
2006	4.987	4.773	5.152	4.927	4.834	5.027	4.862	3.476	3.360	3.595	3.468	3.391	3.548	3.385	2.012	1.860	2.151	1.946	1.902	1.981	1.977	NA	NA	NA	NA	NA	NA	NA	NA	NA	NA	NA	NA	NA	NA	NA	NA
2007	4.973	4.768	5.152	4.822	4.735	4.934	4.563	3.477	3.358	3.594	3.465	3.390	3.544	3.377	1.995	1.864	2.138	1.843	1.800	1.885	1.685	NA	NA	NA	NA	NA	NA	NA	NA	NA	NA	NA	NA	NA	NA	NA	NA
2008	4.972	4.784	5.145	5.007	4.926	5.115	4.822	3.480	3.355	3.601	3.464	3.394	3.546	3.375	1.998	1.860	2.113	2.028	1.988	2.071	1.948	NA	NA	NA	NA	NA	NA	NA	NA	NA	NA	NA	NA	NA	NA	NA	NA
2009	4.972	4.769	5.161	5.076	4.990	5.170	5.101	3.481	3.354	3.611	3.468	3.401	3.552	3.376	1.998	1.845	2.132	2.089	2.057	2.128	2.224	NA	NA	NA	NA	NA	NA	NA	NA	NA	NA	NA	NA	NA	NA	NA	NA
2010	4.974	4.770	5.153	4.966	4.895	5.061	4.832	3.482	3.354	3.616	3.477	3.411	3.563	3.382	1.993	1.856	2.132	1.974	1.923	2.008	1.949	NA	NA	NA	NA	NA	NA	NA	NA	NA	NA	NA	NA	NA	NA	NA	NA
2011	4.972	4.778	5.139	4.947	4.864	5.040	4.876	3.482	3.348	3.623	3.489	3.417	3.575	3.391	1.991	1.869	2.129	1.941	1.905	1.980	1.984	NA	NA	NA	NA	NA	NA	NA	NA	NA	NA	NA	NA	NA	NA	NA	NA
2012	4.984	4.795	5.179	5.000	4.915	5.092	4.971	3.483	3.348	3.629	3.502	3.428	3.585	3.402	2.008	1.870	2.143	1.985	1.945	2.023	2.068	NA	NA	NA	NA	NA	NA	NA	NA	NA	NA	NA	NA	NA	NA	NA	NA
2013	4.975	4.763	5.164	4.992	4.903	5.096	4.930	3.482	3.348	3.636	3.516	3.444	3.597	3.415	1.998	1.857	2.125	1.966	1.920	2.008	2.015	NA	NA	NA	NA	NA	NA	NA	NA	NA	NA	NA	NA	NA	NA	NA	NA
2014	4.983	4.799	5.169	5.142	5.042	5.232	5.133	3.482	3.347	3.638	3.531	3.455	3.612	3.428	2.004	1.874	2.147	2.095	2.053	2.137	2.205	NA	NA	NA	NA	NA	NA	NA	NA	NA	NA	NA	NA	NA	NA	NA	NA
2015	NA	NA	NA	5.187	5.101	5.295	5.014	NA	NA	NA	3.544	3.465	3.628	3.440	NA	NA	NA	2.129	2.086	2.166	2.074	NA	NA	NA	NA	NA	NA	NA	NA	NA	NA	NA	NA	NA	NA	NA	NA
2016	NA	NA	NA	5.037	4.933	5.132	4.863	NA	NA	NA	3.557	3.474	3.639	3.451	NA	NA	NA	1.965	1.925	2.002	1.911	NA	NA	NA	NA	NA	NA	NA	NA	NA	NA	NA	NA	NA	NA	NA	NA
2017	NA	NA	NA	5.070	4.977	5.169	4.885	NA	NA	NA	3.569	3.479	3.651	3.461	NA	NA	NA	1.993	1.953	2.023	1.925	NA	NA	NA	NA	NA	NA	NA	NA	NA	NA	NA	NA	NA	NA	NA	NA
2018	NA	NA	NA	5.133	5.059	5.238	5.092	NA	NA	NA	3.576	3.488	3.659	3.468	NA	NA	NA	2.049	2.011	2.078	2.123	NA	NA	NA	NA	NA	NA	NA	NA	NA	NA	NA	NA	NA	NA	NA	NA
2019	NA	NA	NA	5.054	4.952	5.166	5.054	NA	NA	NA	3.583	3.495	3.666	3.473	NA	NA	NA	1.957	1.922	1.997	2.080	NA	NA	NA	NA	NA	NA	NA	NA	NA	NA	NA	NA	NA	NA	NA	NA
2020	NA	NA	NA	5.055	4.978	5.166	4.827	NA	NA	NA	3.586	3.498	3.670	3.476	NA	NA	NA	1.961	1.925	1.997	1.851	NA	NA	NA	NA	NA	NA	NA	NA	NA	NA	NA	NA	NA	NA	NA	NA
